# Supplementary material for: Multiscale low-dimensional motor cortical state dynamics predict naturalistic reach-and-grasp behavior
Source: Nat Commun. 2021 Jan 27;12:607. doi: 10.1038/s41467-020-20197-x (PMC7840738; doi:10.1038/s41467-020-20197-x)
Supplement: Supplementary file 3 — Source Data [file 41467_2020_20197_MOESM3_ESM.xlsx]

## Sheet: Fig. 3
	Fig. 3a (spike)					Fig. 3a (lfp)					Fig. 3b (spike)				Fig. 3b (lfp)				Fig. 3c (spike)				Fig. 3c (lfp)				Fig. 3d
	real_eigs	imag_eigs	dims	cluster_nums		real_eigs	imag_eigs	dims	cluster_nums		real_eigs	imag_eigs	cluster_nums		real_eigs	imag_eigs	cluster_nums		decays	freqs	cluster_nums		decays	freqs	cluster_nums		monkey_J_spike	monkey_J_lfp	monkey_C_spike	monkey_C_lfp
	0.999775	0	1	4		0.99889	0	1	3		0.961677	0	1		0.999181	0	4		0.0323506	0	1		12.2023	0	4		0.00140316	0.00718256	0.000194094	0.00663541
	0.999835	0	1	4		0.999266	0	1	4		0.980333	0.0128687	7		0.990308	0.0143198	9		0.089489	0	1		1.03789	0.230122	9		0.000161037	0.00174979	6.48085e-05	0.000360779
	0.99983	0	1	4		0.998929	0	1	3		0.994517	0.0107479	6		0.983691	0.0148777	10		0.151191	0	1		0.612406	0.240693	10		0.000195374	0.000348785	6.32924e-05	0.000123955
	0.999829	0	1	4		0.999371	0	1	4		0.997133	0	2		0.985195	0	2		0.255904	0	1		0.670432	0	2		0.00385831	0.000145974	0.00205689	0.00600462
	0.999828	0	1	4		0.998852	0	2	3		0.984679	0	1		0.982662	0	2		0.505646	0.208909	7		0.571748	0	2		0.00103846	0.00324882	0.00163904	0.00489535
	0.970908	0	2	1		0.998936	0	2	4		0.95901	0	1		0.974895	0.003961	7		1.83827	0.171995	6		0.393437	0.0646643	7		0.00215898	0.00304765	0.00202255	0.001946
	0.999814	0	2	4		0.998498	0	2	3		0.967468	0	1		0.999107	0	4		3.48281	0	2		11.1988	0	4		0.00295775	0.00225276	0.000509307	0.00653535
	0.973244	0	2	1		0.997732	0	2	3		0.98289	0.0133788	7		0.983677	0.016746	10		0.647698	0	1		0.613022	0.270917	10		0.00068896	0.00219847	0.000198435	0.00265649
	0.999856	0	2	4		0.998703	0	3	3		0.999395	0	3		0.990705	0.0143636	9		0.0406179	0	1		1.08298	0.230732	9		0.00016843	0.00124518	0.000594415	0.000141551
	0.972769	0	2	1		0.979912	0	3	2		0.990213	0.00912528	6		0.962672	0	1		0.083254	0	1		0.262862	0	1		0.00053835	0.00135833	0.00477719	0.00268223
	0.999858	0	2	4		0.981343	0	3	2		0.965357	0	1		0.966132	0	1		0.15284	0	1		0.290235	0	1		0.00265434	0.00443581	0.00229047	0.00357552
	0.999864	0	2	4		0.997879	0	3	3		0.979541	0.0109539	7		0.973939	0.00505613	5		0.238925	0	1		0.378888	0.0826233	5		0.000155296	0.000947703	0.000165537	0.00317708
	0.970985	0	2	1		0.998311	0	3	3		0.988825	0	1		0.983795	0	2		0.302364	0	1		0.612081	0	2		0.000195606	0.00610968	0.00173795	0.0016126
	0.973182	0	2	1		0.977073	0	3	1		0.999562	0	3		0.977432	0	1		0.582567	0.216624	7		0.43809	0	1		0.00581801	0.00227158	0.0014617	0.00792723
	0.999849	0	2	4		0.985172	0	3	2		0.992658	0.0109698	6		0.998805	0	3		16.5365	0	3		8.36456	0	3		0.0041205	0.00365247	0.00301367	0.00240151
	0.974818	0	3	1		0.9986	0	3	3		0.959798	0	1		0.990645	0.0134216	9		1.02118	0.146665	6		1.07448	0.215616	9		0.00164246	0.00172163	0.000135288	0.00510291
	0.979076	0	3	1		0.978442	0	3	2		0.982934	0.0129249	7		0.98303	0.0141498	10		0.0332593	0	1		0.587815	0.229073	10		8.24945e-05	0.00399596	0.00120155	0.00226236
	0.974973	0	3	1		0.998621	0	3	3		0.999455	0	3		0.963411	0	1		0.10299	0	1		0.268274	0	1		5.79887e-05	0.00119794		0.000181877
	0.976257	0.0143906	3	7		0.978088	0	4	2		0.989955	0.00830787	6		0.96419	0	1		0.14275	0	1		0.274223	0	1		0.00017436	0.00279635		0.000165476
	0.979847	0	3	1		0.998454	0	4	3		0.957846	0	1		0.98324	0.00351658	6		0.283627	0	1		0.591869	0.0569218	6		0.000991874	0.00270998		0.00310137
	0.978124	0.01149	4	7		0.976167	0	4	1		0.983181	0.0104686	7		0.972741	0.00510572	5		0.485242	0.177971	7		0.362005	0.0835364	5		0.0026339	0.00274308		0.00219444
	1.00002	0	4	1		0.998516	0	4	3		0.990057	0.00698617	6		0.960329	0	1		0.889846	0	1		0.247038	0	1		0.00112597	0.00188303		0.00139362
	0.972304	0	4	1		0.998723	0	4	3		0.999657	0	3		0.999292	0	4		22.8041	0	3		14.1272	0	4		3.85235e-05	0.00322701		0.000773788
	0.980898	0.00710022	4	7		0.977234	0	4	1		0.957362	0	1		0.99096	0.0139447	9		1.36841	0.175874	6		1.11337	0.223946	9		0.000189246	0.000334176		0.00505263
	0.974042	0.00955834	4	7		0.998674	0	4	3		0.978324	0.0124935	7		0.98323	0.0149856	10		0.0428876	0	1		0.595373	0.242553	10		0.00888205	0.00276817		8.92199e-05
	1.00002	0	4	1		0.989551	0.00729126	4	9		0.994605	0.0107031	6		0.978873	0.00296229	7		0.0546725	0	1		0.468404	0.0481637	7		0.00159184	0.00334743		0.000144027
	0.978882	0.013245	4	7		0.97793	0	4	1		0.997549	0	2		0.981328	0	2		0.127098	0	1		0.530536	0	2		0.00147952	0.00233627		0.00652223
	1.00002	0	4	1		0.97612	0	4	1		0.988323	0	1		0.998423	0	3		0.181728	0	1		6.33437	0	3		0.000294458	0.00217818		0.00276421
	0.971799	0.0116539	4	7		0.984456	0	4	2		0.982444	0	1		0.98988	0.011683	9		0.243709	0	1		0.989922	0.187833	9		0.000106492	0.00289688		0.00303433
	1.00002	0	4	1		0.997978	0	4	3		0.977273	0.0118995	7		0.983185	0.0148299	10		0.583885	0.209266	7		0.593677	0.240043	10		0.000199337	0.00019635		0.00139522
	0.979015	0.00645529	5	7		0.977641	0.00711514	5	8		0.999567	0	3		0.96109	0	1		18.3509	0	3		0.25197	0	1		0.00444069	0.000101476		0.00370673
	0.977187	0	5	1		0.998437	0	5	3		0.993298	0.0109605	6		0.968965	0	1		0.993934	0.133562	6		0.317191	0	1		0.000620304	0.00244077
	1.00001	0	5	1		0.998696	0	5	3		0.989556	0	1		0.970602	0	1		0.0401191	0	1		0.33513	0	1		0.00125279	0.00191169
	0.976718	0.0147175	5	7		0.991174	0.0091387	5	9		0.961762	0	1		0.985838	0	2		0.0537378	0	1		0.701095	0	2		0.000447886	0.00221578
	0.972852	0	5	1		0.976788	0.00691619	5	8		0.97901	0.0126684	7		0.998466	0	3		0.141109	0	1		6.51317	0	3		3.46329e-05	0.00237807
	1.00001	0	5	1		0.978363	0.00525526	5	7		0.994102	0.0100714	6		0.96238	0	1		0.180468	0	1		0.260787	0	1		0.000125805	0.00137928
	0.976986	0.0126686	5	7		0.997914	0	5	3		0.999559	0	3		0.984832	0.0180731	10		0.23219	0	1		0.661565	0.29204	10		0.00304202	0.00177808
	0.976071	0	5	1		0.998373	0	5	3		0.991435	0	1		0.989609	0.0128969	9		0.591538	0.169456	7		0.965206	0.207404	9		0.00182192	0.000727339
	1.00001	0	5	1		0.976253	0.00607177	5	7		0.999598	0	3		0.967056	0	1		1.00322	0.112303	6		0.298518	0	1		0.00233877	0.000240093
	0.978041	0.0148436	5	7		0.989316	0	5	2		0.989572	0.00801721	6		0.984385	0	2		29.1077	0	3		0.635377	0	2			0.00213222
	0.977634	0	5	1		0.985327	0	5	2		0.98176	0.0115515	7		0.973167	0.00444647	5		0.0359141	0	1		0.36779	0.0727185	5			0.00214282
	1.00001	0	5	1		0.97788	0.00625146	5	7		0.964483	0	1		0.98139	0.00397459	6		0.0746636	0	1		0.532569	0.0644568	6			0.00232737
	0.958372	0	5	1		0.997665	0	5	3		0.976109	0.010408	7		0.998952	0	4		0.146299	0	1		9.53637	0	4			0.00381455
	0.982638	0.00820192	6	7		0.988796	0.00460019	5	6		0.991804	0.0103059	6		0.961396	0	1		0.229498	0	1		0.254007	0	1			0.00142636
	0.991192	0.00819862	6	6		0.970545	0	6	1		0.999694	0	3		0.991649	0.0141935	9		0.45802	0.203235	7		1.2072	0.227784	9			0.00117709
	1.00001	0	6	1		0.997962	0	6	3		0.993096	0	1		0.983363	0.017297	10		1.86855	0.171262	6		0.601586	0.279918	10			0.00279479
	0.971378	0	6	1		0.979578	0.00816998	6	8		0.954409	0	1		0.984595	0	2		4.07532	0	2		0.644109	0	2			0.000431172
	0.986924	0.0113727	6	6		0.988924	0.00474948	6	6		0.959885	0	1		0.971701	0	1		0.851361	0	1		0.348346	0	1			0.00256968
	1.00001	0	6	1		0.997654	0	6	3		0.986643	0	1		0.981345	0.00404908	6		0.564594	0	1		0.531275	0.0656678	6			0.0020977
	0.990898	0	6	1		0.970782	0	6	1		0.979711	0.0118253	7		0.971871	0.0046432	5		0.0345815	0	1		0.350622	0.0760371	5			0.00251718
	0.988746	0.0105764	6	6		0.977813	0.00382008	6	7		0.994698	0.0108963	6		0.952656	0	1		0.0731312	0	1		0.206179	0	1			0.00183465
	1.00002	0	6	1		0.987586	0.00505538	6	6		0.995053	0	2		0.998898	0	3		0.113739	0	1		9.06759	0	3			0.00116859
	0.994545	0	6	2		0.998169	0	6	3		0.997949	0	2		0.964836	0	1		0.436392	0.193781	7		0.279349	0	1			0.000996783
	0.977059	0.00656702	6	7		0.98968	0.00735135	6	9		0.958759	0	1		0.986035	0.0171414	10		23.0786	0	3		0.718809	0.27665	10
	0.952197	0	6	1		0.972943	0	6	1		0.975669	0	1		0.990105	0.0128554	9		1.5007	0.175612	6		1.01419	0.206634	9
	0.989577	0.010296	6	6		0.975981	0.00257954	6	7		0.976787	0.0115167	7		0.986707	0	2		0.952512	0	1		0.747264	0	2
	1.00002	0	6	1		0.968924	0	6	1		0.993027	0.0109242	6		0.974009	0.00664103	8		0.0325439	0	1		0.380061	0.108514	8
	0.995573	0	6	2		0.978534	0.00564019	6	7		0.999541	0	3		0.971209	0	1		0.0986962	0	1		0.342312	0	1
	0.970491	0	7	1		0.998471	0	6	3		0.990844	0	1		0.981162	0	2		0.120962	0	1		0.525835	0	2
	1	0	7	1		0.991607	0.0075189	6	9		0.9661	0	1		0.955005	0	1		0.186993	0	1		0.217207	0	1
	0.990122	0.0106313	7	6		0.978102	0.00682842	6	8		0.983672	0	1		0.99888	0	3		0.256491	0	1		8.92369	0	3
	0.982732	0.00700519	7	7		0.985872	0	6	2		0.97953	0.0123338	7		0.965797	0	1		0.473266	0.205935	7		0.287342	0	1
	0.960288	0	7	1		0.971568	0	7	1		0.993254	0	1		0.986298	0.0174292	10		1.70541	0.161237	6		0.733115	0.281219	10
	1.00001	0	7	1		0.977735	0.0078929	7	8		0.994272	0.010544	6		0.987471	0.0124277	9		22.6603	0	3		0.798157	0.200292	9
	0.996381	0	7	2		0.989505	0.00976946	7	9		0.999541	0	3		0.985796	0	2		1.16257	0	1		0.699007	0	2
	1	0	7	1		0.985863	0	7	2		0.955653	0	1		0.974376	0	1		0.0334781	0	1		0.385239	0	1
	0.988452	0.0101206	7	6		0.997856	0	7	3		0.978054	0.0120813	7		0.977742	0.00339211	7		0.0500023	0	1		0.444372	0.0552159	7
	0.970196	0	7	1		0.972244	0	7	1		0.982513	0	1		0.980175	0	2		0.127915	0	1		0.499401	0	2
	0.967026	0	7	1		0.976543	0.00552195	7	7		0.992198	0.009742	6		0.958692	0	1		0.149667	0	1		0.237048	0	1
	0.977743	0.0111515	7	7		0.990336	0.0113625	7	9		0.991506	0	1		0.999032	0	4		24.8846	0	3		10.3254	0	4
	0.98514	0	7	1		0.984084	0	7	2		0.99961	0	3		0.969421	0	1		0.95698	0.12894	6		0.321998	0	1
	1.00001	0	7	1		0.999112	0	7	4		0.97326	0	1		0.990502	0.0133596	9		0.545287	0.187255	7		1.05797	0.21465	9
	0.988239	0.0099609	7	6		0.970855	0	7	1		0.978662	0.0112961	7		0.983216	0.0157711	10		0.0321708	0	1		0.595328	0.255268	10
	0.977315	0	7	1		0.976605	0.00695208	7	8		0.994141	0	1		0.97009	0.00326615	5		0.0536489	0	1		0.32937	0.0535849	5
	0.962486	0	7	1		0.991558	0.0107068	7	9		0.993482	0.00997173	6		0.988988	0	2		0.126634	0	1		0.903117	0	2
	0.966181	0	8	1		0.999281	0	7	4		0.999617	0	3		0.981132	0.003715	6		0.181267	0	1		0.525171	0.0602628	6
	0.976189	0	8	1		0.987381	0	7	2		0.987094	0	1		0.985585	0.0203314	10		0.276528	0	1		0.698973	0.32827	10
	0.992942	0.0102868	8	6		0.966831	0	7	1		0.979859	0.0114254	7		0.998809	0	3		0.41453	0.169696	7		8.39123	0	3
	1.00001	0	8	1		0.999004	0	7	4		0.995022	0.0109572	6		0.991329	0.0127126	9		1.22308	0.165372	6		1.15924	0.204086	9
	0.995894	0	8	2		0.991091	0.0108581	7	9		0.994918	0	2		0.963128	0	1		32.6822	0	3		0.26618	0	1
	0.950209	0	8	1		0.978063	0.00545655	7	7		0.997367	0	2		0.977617	0.0042704	7		1.44337	0	1		0.441937	0.0695212	7
	1.00001	0	8	1		0.986605	0	7	2		0.977895	0	1		0.983605	0.0024262	6		0.0290796	0	1		0.605036	0.0392576	6
	0.997209	0	8	2		0.966484	0	7	1		0.975544	0.0106925	7		0.980269	0	2		0.0640814	0	1		0.501811	0	2
	0.985311	0.0120295	8	7		0.997865	0	7	3		0.993673	0.0108038	6		0.984076	0.0194727	10		0.117899	0	1		0.630657	0.314891	10
	0.981451	0	8	1		0.988823	0.0082484	7	9		0.999516	0	3		0.998754	0	3		0.214304	0	1		8.0216	0	3
	0.973354	0.00599851	8	7		0.980031	0.00486709	7	7		0.98886	0	1		0.991752	0.0142062	9		0.244248	0	1		1.2225	0.227964	9
	0.989573	0.0109426	8	6		0.985388	0	7	2		0.978963	0.0124884	7		0.986265	0	2		0.743683	0	1		0.723038	0	2
	1.00001	0	8	1		0.963933	0	8	1		0.994955	0.0102775	6		0.973088	0.00492442	5		0.489589	0.192094	7		0.366735	0.0805414	5
	0.993214	0	8	1		0.998655	0	8	3		0.999541	0	3		0.976135	0	1		1.90255	0.174337	6		0.413997	0	1
	0.993138	0.0103325	8	6		0.988733	0.011119	8	9		0.963877	0	1		0.951154	0	1		2.01626	0	2		0.199684	0	1
	1.00002	0	8	1		0.983077	0.0118472	8	8		0.992118	0	1		0.999272	0	4		4.87068	0	2		13.7377	0	4
	0.996478	0	8	2		0.975318	0	8	1		0.958823	0	1		0.988158	0	2		0.0319124	0	1		0.839458	0	2
	1.00001	0	8	1		0.982361	0	8	2		0.978781	0.0132005	7		0.986361	0.0187439	10		0.0822169	0	1		0.737869	0.302407	10
	0.977265	0	8	1		0.965809	0	8	1		0.999578	0	3		0.990648	0.0128157	9		0.121096	0	1		1.07381	0.205883	9
	0.95963	0	9	1		0.998548	0	8	3		0.99464	0.0104578	6		0.962766	0	1		0.175249	0	1		0.263542	0	1
	0.977738	0.0106197	9	7		0.987948	0.0108645	8	9		0.986512	0	1		0.969121	0	1		0.237444	0	1		0.318822	0	1
	0.994042	0.0109099	9	6		0.981619	0.0121304	8	8		0.993881	0	1		0.973735	0.0048468	5		0.405985	0	1		0.375894	0.0792193	5
	1.00001	0	9	1		0.976741	0	8	1		0.950615	0	1		0.979698	0	2		0.427043	0.187641	7		0.487546	0	2
	0.995537	0	9	2		0.984053	0	8	2		0.955082	0	1		0.981941	0	2		1.44166	0.175078	6		0.548738	0	2
	0.977412	0.0116588	9	7		0.965679	0	8	1		0.9764	0.0120288	7		0.953732	0	1		21.805	0	3		0.211093	0	1
	0.999413	0	9	3		0.99891	0	8	3		0.993644	0.0103093	6		0.998836	0	3		1.08718	0	1		8.58523	0	3
	0.990367	0.00778886	9	6		0.989894	0.01072	8	9		0.986342	0	1		0.963765	0	1		0.028776	0	1		0.270944	0	1
	0.956113	0	9	1		0.975625	0	8	1		0.999583	0	3		0.985979	0.0174929	10		0.100703	0	1		0.716182	0.282337	10
	0.977427	0.0126228	9	7		0.983177	0	8	2		0.994659	0	2		0.990009	0.0129133	9		0.146685	0	1		1.00437	0.207583	9
	0.9931	0.00945985	9	6		0.998485	0	8	3		0.956633	0	1		0.984093	0	2		0.18106	0	1		0.623638	0	2
	1.00001	0	9	1		0.989915	0.0101767	8	9		0.966843	0	1		0.981444	0	2		0.289955	0	1		0.533905	0	2
	0.95585	0	9	1		0.979426	0.012465	8	8		0.97976	0.0112453	7		0.976326	0.00624477	7		0.607425	0	1		0.417747	0.101797	7
	0.978743	0.0122681	9	7		0.98504	0	8	2		0.995164	0.0110119	6		0.975102	0.00426322	7		0.485362	0.20039	7		0.396765	0.0695832	7
	0.99072	0.00849389	9	6		0.96415	0	8	1		0.997903	0	2		0.99921	0	4		1.47746	0	1		12.6492	0	4
	0.999571	0	9	3		0.971315	0	8	1		0.988931	0	1		0.958836	0	1		1.75786	0.168773	6		0.237895	0	1
	0.978787	0.00910529	9	7		0.963866	0	8	1		0.995927	0	2		0.963164	0	1		21.7784	0	3		0.266443	0	1
	0.987689	0.00633642	9	6		0.970716	0	8	1		0.961362	0	1		0.98336	0.016923	10		0.0319054	0	1		0.601242	0.273868	10
	0.999533	0	9	3		0.982604	0.0129289	8	8		0.977848	0	1		0.991213	0.0133049	9		0.0484226	0	1		1.14472	0.213618	9
	0.964144	0	10	1		0.990616	0.0107459	8	9		0.976368	0.0121399	7		0.969811	0	1		0.118726	0	1		0.326216	0	1
	0.976022	0.0117561	10	7		0.987188	0	8	2		0.994693	0.0108952	6		0.98667	0	2		0.193143	0	1		0.745189	0	2
	0.977416	0	10	1		0.998921	0	8	3		0.994705	0	2		0.976048	0.00520906	7		0.220458	0	1		0.412724	0.0849385	7
	0.994394	0.0105696	10	6		0.963613	0	9	1		0.99954	0	3		0.986611	0.0204317	10		0.452199	0.196585	7		0.75384	0.329547	10
	1	0	10	1		0.964773	0	9	1		0.999524	0	3		0.998744	0	3		0.566843	0	1		7.95931	0	3
	0.997027	0	10	2		0.999019	0	9	4		0.995173	0.0103177	6		0.961659	0	1		1.28467	0.156263	6		0.255785	0	1
	0.962265	0	10	1		0.990153	0.0133465	9	9		0.993947	0	1		0.991634	0.0136212	9		1.17232	0	1		1.20383	0.218604	9
	0.979561	0.0138458	10	7		0.97985	0.0121311	9	8		0.979251	0.0128685	7		0.963477	0	1		25.6415	0	3		0.268769	0	1
	0.999251	0	10	3		0.981953	0	9	2		0.959058	0	1		0.985505	0	2		0.0343083	0	1		0.68488	0	2
	0.990101	0.00800489	10	6		0.984894	0	9	2		0.963898	0	1		0.984487	0	2		0.0466397	0	1		0.639604	0	2
	0.965573	0	10	1		0.999117	0	9	4		0.999569	0	3		0.97481	0	1		0.101534	0	1		0.391961	0	1
	0.979688	0	10	1		0.991544	0.013679	9	9		0.991162	0.00972773	6		0.974113	0.00284192	5		0.368942	0	1		0.381336	0.0464324	5
	0.990918	0.0105888	10	6		0.985122	0	9	2		0.987308	0	1		0.976382	0.00215191	7		0.465062	0.183695	7		0.418421	0.0350772	7
	0.99956	0	10	3		0.981467	0	9	2		0.978501	0.00962452	7		0.985971	0.0201525	10		1.70181	0	1		0.137414	0	1
	0.961716	0	10	1		0.99921	0	9	4		0.968688	0	1		0.998982	0	4		1.541	0.159741	6		0.718421	0.325256	10
	0.980931	0.0127757	10	7		0.991016	0.0126097	9	9		0.958286	0	1		0.991464	0.0144885	9		26.1257	0	3		9.8155	0	4
	0.989084	0.00794495	10	6		0.980353	0.0115062	9	8		0.957787	0	1		0.96247	0	1		0.0392129	0	1		1.18117	0.232561	9
	0.999398	0	10	3		0.981393	0	9	2		0.977259	0.0123944	7		0.973043	0	1		0.0507051	0	1		0.261423	0	1
	0.962788	0	10	1		0.988165	0	9	2		0.995159	0.0105591	6		0.97463	0.00666584	8		0.0709196	0	1		0.36594	0	1
	0.99955	0	10	3		0.964458	0	9	1		0.987721	0	1		0.981683	0.00428162	6		0.137173	0	1		0.389505	0.10885	8
	0.989651	0.00725265	10	6		0.97084	0	9	1		0.999662	0	3		0.951048	0	1		0.769817	0	1		0.541217	0.0694152	6
	0.979518	0.0101332	10	7		0.974016	0	9	1		0.995671	0	2		0.998967	0	4		0.493124	0.18557	7		0.19924	0	1
	0.961677	0	11	1		0.979647	0.00790299	9	8		0.95937	0	1		0.986328	0.0193517	10		2.02839	0.175254	6		9.67819	0	4
	0.980333	0.0128687	11	7		0.991543	0.0121471	9	9		0.97957	0.0115498	7		0.985763	0	2		1.96263	0	2		0.736691	0.312221	10
	0.994517	0.0107479	11	6		0.998999	0	9	4		0.994984	0.0109954	6		0.990628	0.0125222	9		3.79307	0	2		0.69737	0	2
	0.997133	0	11	2		0.987062	0	9	2		0.997702	0	2		0.983821	0	2		0.0367063	0	1		1.07107	0.201171	9
	0.984679	0	11	1		0.96192	0	9	1		0.995322	0	2		0.969255	0	1		0.051809	0	1		0.613087	0	2
	0.95901	0	11	1		0.967024	0	9	1		0.985244	0	1		0.964643	0	1		0.08332	0	1		0.320231	0	1
	0.967468	0	11	1		0.999064	0	9	4		0.990601	0	1		0.950151	0	1		0.115155	0	1		0.277796	0	1
	0.98289	0.0133788	11	7		0.99079	0.0127191	9	9		0.999551	0	3		0.998831	0	3		0.447371	0	1		0.195563	0	1
	0.999395	0	11	3		0.980174	0.0111998	9	8		0.99239	0	1		0.961985	0	1		0.404865	0.174435	7		8.54874	0	3
	0.990213	0.00912528	11	6		0.984949	0	9	2		0.993779	0.0107147	6		0.986401	0.0178461	10		1.59034	0.173036	6		0.258024	0	1
	0.965357	0	11	1		0.983794	0	9	2		0.975578	0.0117696	7		0.990142	0.0142898	9		20.6351	0	3		0.739154	0.287914	10
	0.979541	0.0109539	11	7		0.99899	0	10	4		0.964172	0	1		0.985045	0	2		0.892688	0	1		1.02017	0.229678	9
	0.988825	0	11	1		0.989928	0.0123911	10	9		0.952529	0	1		0.977951	0.00699369	8		0.0283366	0	1		0.663678	0	2
	0.999562	0	11	3		0.983771	0.0153149	10	10		0.979787	0	1		0.975382	0.00342485	7		0.0557768	0	1		0.449023	0.113816	8
	0.992658	0.0109698	11	6		0.963445	0	10	1		0.970384	0	1		0.974105	0	1		0.104845	0	1		0.401289	0.0558837	7
	0.959798	0	11	1		0.965198	0	10	1		0.98363	0	1		0.981592	0	2		0.194513	0	1		0.381155	0	1
	0.982934	0.0129249	11	7		0.986686	0	10	2		0.978495	0.0126421	7		0.998624	0	3		0.124786	0	1		0.538227	0	2
	0.999455	0	11	3		0.972993	0	10	1		0.995296	0.0102171	6		0.98451	0.0176448	10		0.160439	0	1		7.26407	0	3
	0.989955	0.00830787	11	6		0.978278	0	10	2		0.99476	0	2		0.98932	0.0129766	9		0.472133	0.20302	7		0.647235	0.285214	10
	0.957846	0	11	1		0.999017	0	10	4		0.999534	0	3		0.988717	0	2		1.99829	0.164395	6		0.938811	0.208746	9
	0.983181	0.0104686	11	7		0.99097	0.0145962	10	9		0.967739	0	1		0.981355	0.00488215	6		21.7816	0	3		0.881268	0	2
	0.990057	0.00698617	11	6		0.982296	0.0160767	10	10		0.978613	0.0106647	7		0.973331	0.00265492	5		0.271803	0	1		0.531683	0.0791774	6
	0.999657	0	11	3		0.962142	0	10	1		0.999604	0	3		0.998937	0	4		1.26366	0	1		0.369989	0.043412	5
	0.957362	0	12	1		0.967	0	10	1		0.991732	0.0100853	6		0.986431	0.0208297	10		0.0355815	0	1		0.161808	0	1
	0.978324	0.0124935	12	7		0.978041	0.00365011	10	7		0.989067	0	1		0.992962	0.0134557	9		0.0517433	0	1		9.39995	0	4
	0.994605	0.0107031	12	6		0.983137	0	10	2		0.95598	0	1		0.963862	0	1		0.110082	0	1		0.744077	0.336025	10
	0.997549	0	12	2		0.998947	0	10	4		0.960899	0	1		0.98736	0	2		0.117253	0	1		1.43442	0.215659	9
	0.988323	0	12	1		0.991036	0.0131105	10	9		0.988734	0	1		0.971057	0	1		0.184652	0	1		0.271683	0	1
	0.982444	0	12	1		0.980393	0.0113097	10	8		0.977252	0.0124944	7		0.974948	0.00520746	7		0.237819	0	1		0.78613	0	2
	0.977273	0.0118995	12	7		0.967792	0.00346382	10	5		0.995384	0.0106082	6		0.974322	0.00323962	5		0.468236	0.214633	7		0.340478	0	1
	0.999567	0	12	3		0.970364	0	10	1		0.99664	0	2		0.98165	0.00212246	6		23.7192	0	3		0.394371	0.0850081	7
	0.993298	0.0109605	12	6		0.983835	0.00233147	10	6		0.999611	0	3		0.9865	0.0209689	10		1.87988	0.167333	6		0.384496	0.0529188	5
	0.989556	0	12	1		0.959771	0	10	1		0.956745	0	1		0.998837	0	3		0.736362	0	1		0.539998	0.0344113	6
	0.961762	0	12	1		0.998481	0	10	3		0.97928	0.0115903	7		0.991735	0.0150289	9		1.6292	0	1		0.12515	0	1
	0.97901	0.0126684	12	7		0.990029	0.0139658	10	9		0.994991	0.0110211	6		0.97273	0	1		0.0265903	0	1		0.74816	0.338247	10
	0.994102	0.0100714	12	6		0.982624	0.014943	10	10		0.981695	0	1		0.979631	0	2		0.0611674	0	1		8.5934	0	3
	0.999559	0	12	3		0.9676	0	10	1		0.990359	0	1		0.975473	0.00600639	7		0.113451	0	1		1.22184	0.241168	9
	0.991435	0	12	1		0.974177	0	10	1		0.995554	0	2		0.981825	0.00280555	6		0.12182	0	1		0.361676	0	1
	0.999598	0	12	3		0.983059	0	10	2		0.995092	0.0107812	6		0.984854	0	2		0.197446	0	1		0.485925	0	2
	0.989572	0.00801721	12	6		0.98129	0	10	2		0.999505	0	3		0.954345	0	1		0.21759	0	1		0.402995	0.097997	7
	0.98176	0.0115515	12	7		0.960915	0	10	1		0.997614	0	2		0.998081	0	3		0.420035	0.196061	7		0.545323	0.0454781	6
	0.964483	0	12	1		0.998666	0	10	3		0.976677	0.012507	7		0.985662	0.0192935	10		1.58163	0.165121	6		0.655243	0	2
	0.976109	0.010408	12	7		0.967349	0	10	1		0.96923	0	1		0.991528	0.0132545	9		0.727134	0	1		0.213997	0	1
	0.991804	0.0103059	12	6		0.982186	0.0143084	10	10		0.954345	0	1		0.986967	0	2		23.9653	0	3		5.20721	0	3
	0.999694	0	12	3		0.988995	0.0104185	10	9		0.985215	0	1		0.967891	0	1		1.86729	0	2		0.701763	0.311493	10
	0.993096	0	12	1		0.989279	0	10	2		0.999496	0	3		0.981484	0.00395613	6		0.0361187	0	1		1.18782	0.212742	9
	0.954409	0	13	1		0.977734	0.00249919	10	7		0.995322	0.0102148	6		0.970806	0	1		0.0482318	0	1		0.762274	0	2
	0.959885	0	13	1		0.999181	0	11	4		0.994064	0	1		0.971674	0	1		0.0840956	0	1		0.30641	0	1
	0.986643	0	13	1		0.990308	0.0143198	11	9		0.979031	0.0129696	7		0.974304	0	1		0.121276	0	1		0.53529	0.0641513	6
	0.979711	0.0118253	13	7		0.983691	0.0148777	11	10		0.96648	0	1		0.950171	0	1		0.225555	0	1		0.337509	0	1
	0.994698	0.0108963	13	6		0.985195	0	11	2		0.986307	0	1		0.998841	0	3		0.155002	0	1		0.348012	0	1
	0.995053	0	13	2		0.982662	0	11	2		0.950445	0	1		0.985977	0.0185137	10		0.296566	0	1		0.384139	0	1
	0.997949	0	13	2		0.974895	0.003961	11	7		0.956587	0	1		0.990574	0.0142811	9		0.490637	0.182664	7		0.195642	0	1
	0.958759	0	13	1		0.999107	0	11	4		0.979208	0.0132797	7		0.986517	0	2		2.08922	0.176105	6		8.62033	0	3
	0.975669	0	13	1		0.983677	0.016746	11	10		0.999571	0	3		0.9723	0	1		4.76469	0	2		0.717052	0.298811	10
	0.976787	0.0115167	13	7		0.990705	0.0143636	11	9		0.994644	0.0104151	6		0.980041	0.00615889	7		0.898414	0	1		1.06759	0.229437	9
	0.993027	0.0109242	13	6		0.962672	0	11	1		0.983266	0	1		0.979377	0	2		2.45028	0	2		0.736639	0	2
	0.999541	0	13	3		0.966132	0	11	1		0.994085	0	1		0.975983	0.00433745	7		0.0318303	0	1		0.35599	0	1
	0.990844	0	13	1		0.973939	0.00505613	11	5		0.988277	0	1		0.957336	0	1		0.055968	0	1		0.496485	0.100017	7
	0.9661	0	13	1		0.983795	0	11	2		0.976432	0	1		0.998802	0	3		0.076362	0	1		0.479869	0	2
	0.983672	0	13	1		0.977432	0	11	1		0.958727	0	1		0.985122	0.0179668	10		0.193189	0	1		0.411522	0.070731	7
	0.97953	0.0123338	13	7		0.998805	0	11	3		0.976879	0.0117379	7		0.990679	0.0131459	9		0.12346	0	1		0.19446	0	1
	0.993254	0	13	1		0.990645	0.0134216	11	9		0.989059	0	1		0.989207	0	2		0.125331	0	1		0.229353	0	1
	0.994272	0.010544	13	6		0.98303	0.0141498	11	10		0.995261	0.0105896	6		0.972033	0	1		0.253777	0	1		8.34066	0	3
	0.999541	0	13	3		0.963411	0	11	1		0.997191	0	2		0.981632	0.00438748	6		0.446404	0	1		0.674623	0.290237	10
	0.955653	0	13	1		0.96419	0	11	1		0.999584	0	3		0.972571	0.00471214	5		0.419484	0.197879	7		1.078	0.21118	9
	0.978054	0.0120813	13	7		0.98324	0.00351658	11	6		0.969104	0	1		0.999216	0	4		1.90061	0.174321	6		0.921556	0	2
	0.982513	0	13	1		0.972741	0.00510572	11	5		0.979071	0.0123411	7		0.986791	0.0211329	10		1.88369	0	2		0.352539	0	1
	0.992198	0.009742	13	6		0.960329	0	11	1		0.994941	0.010867	6		0.987033	0	2		21.7155	0	3		0.539686	0.0711351	6
	0.991506	0	13	1		0.999292	0	11	4		0.98638	0	1		0.992831	0.0136389	9		0.0287291	0	1		0.359707	0.0771105	5
	0.99961	0	13	3		0.99096	0.0139447	11	9		0.99764	0	2		0.972581	0.0045607	5		0.0623476	0	1		0.138763	0	1
	0.97326	0	13	1		0.98323	0.0149856	11	10		0.990448	0	1		0.974633	0.00621485	7		0.0773833	0	1		12.7456	0	4
	0.978662	0.0112961	13	7		0.978873	0.00296229	11	7		0.995515	0	2		0.980792	0.00242546	6		0.109483	0	1		0.765241	0.34079	10
	0.994141	0	13	1		0.981328	0	11	2		0.975475	0	1		0.977598	0	1		0.171547	0	1		0.766169	0	2
	0.993482	0.00997173	13	6		0.998423	0	11	3		0.97637	0.0113643	7		0.986583	0.0209811	10		0.145277	0	1		1.40833	0.218623	9
	0.999617	0	13	3		0.98988	0.011683	11	9		0.994691	0.0108999	6		0.999168	0	4		21.0183	0	3		0.359828	0.0746317	5
	0.987094	0	14	1		0.983185	0.0148299	11	10		0.999589	0	3		0.992114	0.0153049	9		2.09003	0.165001	6		0.389507	0.101485	7
	0.979859	0.0114254	14	7		0.96109	0	11	1		0.993528	0	1		0.974959	0	1		1.64707	0	1		0.515674	0.0393583	6
	0.995022	0.0109572	14	6		0.968965	0	11	1		0.951907	0	1		0.984409	0.0028663	6		0.4789	0.209137	7		0.441369	0	1
	0.994918	0	14	2		0.970602	0	11	1		0.978519	0.0128022	7		0.977196	0.00747753	8		0.239215	0	1		0.122424	0	1
	0.997367	0	14	2		0.985838	0	11	2		0.995447	0.0101813	6		0.975454	0.00340321	7		0.271965	0	1		0.752897	0.338415	10
	0.977895	0	14	1		0.998466	0	12	3		0.999512	0	3		0.978178	0	2		0.0337554	0	1		12.0191	0	4
	0.975544	0.0106925	14	7		0.96238	0	12	1		0.972486	0	1		0.952992	0	1		0.0494024	0	1		1.2824	0.245502	9
	0.993673	0.0108038	14	6		0.984832	0.0180731	12	10		0.99433	0	2		0.998953	0	4		0.0569934	0	1		0.394325	0	1
	0.999516	0	14	3		0.989609	0.0128969	12	9		0.986543	0	1		0.985701	0.0199948	10		0.105676	0	1		0.636554	0.046341	6
	0.98886	0	14	1		0.967056	0	12	1		0.963599	0	1		0.963609	0	1		0.126671	0	1		0.434058	0.121783	8
	0.978963	0.0124884	14	7		0.984385	0	12	2		0.956706	0	1		0.991401	0.0135852	9		23.1899	0	3		0.402483	0.0555265	7
	0.994955	0.0102775	14	6		0.973167	0.00444647	12	5		0.999603	0	3		0.987221	0	2		0.185419	0	1		0.453232	0	2
	0.999541	0	14	3		0.98139	0.00397459	12	6		0.979283	0.0126583	7		0.96941	0.00431469	5		1.13258	0.156197	6		0.207688	0	1
	0.963877	0	14	1		0.998952	0	12	4		0.993866	0.0102928	6		0.982061	0.00280838	6		0.78287	0	1		9.54782	0	4
	0.992118	0	14	1		0.961396	0	12	1		0.989462	0	1		0.976885	0.00365064	7		0.461157	0.156539	7		0.704388	0.322799	10
	0.958823	0	14	1		0.991649	0.0141935	12	9		0.989959	0	1		0.998936	0	4		0.314343	0	1		0.269764	0	1
	0.978781	0.0132005	14	7		0.983363	0.017297	12	10		0.985006	0	1		0.986314	0.019526	10		0.234691	0	1		1.17067	0.218077	9
	0.999578	0	14	3		0.984595	0	12	2		0.950141	0	1		0.990259	0.0138352	9		0.0348907	0	1		0.777531	0	2
	0.99464	0.0104578	14	6		0.971701	0	12	1		0.954609	0	1		0.972103	0.00568489	5		0.0466409	0	1		0.321983	0.0708368	5
	0.986512	0	14	1		0.981345	0.00404908	12	6		0.977376	0.0125194	7		0.98324	0	2		0.0542915	0	1		0.552562	0.0455131	6
	0.993881	0	14	1		0.971871	0.0046432	12	5		0.99509	0.0104415	6		0.980386	0.00540793	7		0.105619	0	1		0.427733	0.0594763	7
	0.950615	0	14	1		0.952656	0	12	1		0.995978	0	2		0.981542	0	2		0.181019	0	1		0.186031	0	1
	0.955082	0	14	1		0.998898	0	12	3		0.999634	0	3		0.950193	0	1		0.131374	0	1		9.39708	0	4
	0.9764	0.0120288	14	7		0.964836	0	12	1		0.980587	0	1		0.998868	0	3		0.231858	0	1		0.736153	0.315036	10
	0.993644	0.0103093	14	6		0.986035	0.0171414	12	10		0.979034	0.0125911	7		0.986993	0.0182892	10		0.436241	0.201843	7		1.03186	0.222346	9
	0.986342	0	14	1		0.990105	0.0128554	12	9		0.994827	0.0108423	6		0.989882	0.0137105	9		2.08486	0.168865	6		0.353652	0.0930732	5
	0.999583	0	14	3		0.986707	0	12	2		0.988126	0	1		0.987291	0	2		0.8094	0	1		0.591628	0	2
	0.994659	0	14	2		0.974009	0.00664103	12	8		0.99203	0	1		0.957112	0	1		29.5653	0	3		0.505209	0.087791	7
	0.956633	0	15	1		0.971209	0	12	1		0.995687	0	2		0.98277	0	2		2.30526	0	2		0.536764	0	2
	0.966843	0	15	1		0.981162	0	12	2		0.999576	0	3		0.978376	0.0086987	8		0.0354858	0	1		0.195731	0	1
	0.97976	0.0112453	15	7		0.955005	0	12	1		0.993412	0	1		0.973563	0	1		0.0973874	0	1		8.83025	0	3
	0.995164	0.0110119	15	6		0.99888	0	12	3		0.994212	0.0108396	6		0.973231	0.0047712	5		0.0466204	0	1		0.773971	0.294884	10
	0.997903	0	15	2		0.965797	0	12	1		0.95468	0	1		0.986555	0.0212213	10		0.0569567	0	1		0.992686	0.220425	9
	0.988931	0	15	1		0.986298	0.0174292	12	10		0.976236	0.0121559	7		0.99899	0	4		0.128308	0	1		0.781805	0	2
	0.995927	0	15	2		0.987471	0.0124277	12	9		0.981417	0	1		0.956611	0	1		0.188523	0	1		0.228129	0	1
	0.961362	0	15	1		0.985796	0	12	2		0.958674	0	1		0.9919	0.0134113	9		0.241091	0	1		0.575353	0	2
	0.977848	0	15	1		0.974376	0	12	1		0.978703	0.0129498	7		0.986732	0	2		0.486097	0.187647	7		0.458262	0.1415	8
	0.976368	0.0121399	15	7		0.977742	0.00339211	12	7		0.995263	0.0101332	6		0.961424	0	1		2.01288	0.175872	6		0.37323	0	1
	0.994693	0.0108952	15	6		0.980175	0	12	2		0.999505	0	3		0.98256	0	2		4.34688	0	2		0.368707	0.0780241	5
	0.994705	0	15	2		0.958692	0	12	1		0.993949	0	1		0.964036	0	1		2.13245	0	2		0.122406	0	1
	0.99954	0	15	3		0.999032	0	12	4		0.965702	0	1		0.981159	0	2		0.672656	0	1		0.751578	0.342298	10
	0.999524	0	15	3		0.969421	0	12	1		0.986612	0	1		0.974985	0	1		1.05891	0	1		9.90012	0	4
	0.995173	0.0103177	15	6		0.990502	0.0133596	12	9		0.950896	0	1		0.976702	0.00428152	7		0.0360906	0	1		0.225438	0	1
	0.993947	0	15	1		0.983216	0.0157711	12	10		0.960327	0	1		0.973745	0.0026192	5		0.0502746	0	1		1.24349	0.215177	9
	0.979251	0.0128685	15	7		0.97009	0.00326615	12	5		0.978809	0.01296	7		0.986593	0.0209518	10		0.106777	0	1		0.748708	0	2
	0.959058	0	15	1		0.988988	0	12	2		0.999569	0	3		0.998986	0	4		0.0679852	0	1		0.254194	0	1
	0.963898	0	15	1		0.981132	0.003715	12	6		0.993958	0.010197	6		0.992097	0.0152721	9		0.0730716	0	1		0.568396	0	2
	0.999569	0	15	3		0.985585	0.0203314	13	10		0.992435	0	1		0.977198	0.00904091	8		0.140017	0	1		0.273026	0	1
	0.991162	0.00972773	15	6		0.998809	0	13	3		0.988183	0	1		0.984243	0.0034422	6		22.2578	0	3		0.525733	0	2
	0.987308	0	15	1		0.991329	0.0127126	13	9		0.95831	0	1		0.97276	0.00417102	5		1.30902	0	1		0.394738	0	1
	0.978501	0.00962452	15	7		0.963128	0	13	1		0.976937	0.012383	7		0.97821	0	2		1.61742	0.171591	6		0.424368	0.0697676	7
	0.968688	0	15	1		0.977617	0.0042704	13	7		0.999592	0	3		0.951788	0	1		0.405636	0.191999	7		0.375911	0.0428097	5
	0.958286	0	15	1		0.983605	0.0024262	13	6		0.994704	0.0104186	6		0.998753	0	3		0.274083	0	1		0.121704	0	1
	0.957787	0	15	1		0.980269	0	13	2		0.995724	0	2		0.986546	0.0188218	10		0.205614	0	1		0.753445	0.337939	10
	0.977259	0.0123944	15	7		0.984076	0.0194727	13	10		0.987963	0	1		0.991448	0.0140453	9		0.489704	0	1		9.86154	0	4
	0.995159	0.0105591	15	6		0.998754	0	13	3		0.962423	0	1		0.984639	0.00208224	6		0.0277274	0	1		1.27937	0.24498	9
	0.987721	0	15	1		0.991752	0.0142062	13	9		0.979058	0	1		0.965617	0	1		0.0603554	0	1		0.434343	0.147244	8
	0.999662	0	15	3		0.986265	0	13	2		0.979074	0.0116387	7		0.975466	0	1		0.0781722	0	1		0.629852	0.0556611	6
	0.995671	0	15	2		0.973088	0.00492442	13	5		0.994972	0.0108887	6		0.969246	0.00335426	5		0.111895	0	1		0.362202	0.0682424	5
	0.95937	0	16	1		0.976135	0	13	1		0.989057	0	1		0.972602	0.00275686	5		0.130289	0	1		0.453912	0	2
	0.97957	0.0115498	16	7		0.951154	0	13	1		0.995511	0	2		0.970421	0	1		0.33263	0	1		0.202377	0	1
	0.994984	0.0109954	16	6		0.999272	0	13	4		0.997483	0	2		0.998887	0	3		0.605847	0	1		8.0124	0	3
	0.997702	0	16	2		0.988158	0	13	2		0.954068	0	1		0.986108	0	2		0.461755	0.205616	7		0.748335	0.303607	10
	0.995322	0	16	2		0.986361	0.0187439	13	10		0.965713	0	1		0.986604	0.019881	10		2.14468	0.163372	6		1.17811	0.225451	9
	0.985244	0	16	1		0.990648	0.0128157	13	9		0.981192	0	1		0.991026	0.0141937	9		1.90331	0	2		0.646092	0.0336569	6
	0.990601	0	16	1		0.962766	0	13	1		0.976851	0.0123159	7		0.972021	0.0048286	5		21.4475	0	3		0.285809	0	1
	0.999551	0	16	3		0.969121	0	13	1		0.99476	0.0108267	6		0.973944	0	1		0.0329132	0	1		0.402575	0	1
	0.99239	0	16	1		0.973735	0.0048468	13	5		0.99495	0	2		0.979701	0.00631122	7		0.0504621	0	1		0.3202	0.0550784	5
	0.993779	0.0107147	16	6		0.979698	0	13	2		0.999548	0	3		0.97941	0	2		0.0735951	0	1		0.360024	0.0451126	5
	0.975578	0.0117696	16	7		0.981941	0	13	2		0.978948	0.0129492	7		0.998269	0	3		0.0518889	0	1		0.333055	0	1
	0.964172	0	16	1		0.953732	0	13	1		0.999537	0	3		0.987217	0	2		0.0572057	0	1		0.18275	0	1
	0.952529	0	16	1		0.998836	0	13	3		0.995498	0.0102056	6		0.98726	0.0196991	10		0.126524	0	1		8.97975	0	3
	0.979787	0	16	1		0.963765	0	13	1		0.996378	0	2		0.990084	0.0133374	9		0.304944	0	1		0.714838	0	2
	0.970384	0	16	1		0.985979	0.0174929	13	10		0.986188	0	1		0.95748	0	1		0.190249	0	1		0.752828	0.320669	10
	0.98363	0	16	1		0.990009	0.0129133	13	9		0.98702	0	1		0.983558	0	2		0.193254	0	1		1.12204	0.22793	9
	0.978495	0.0126421	16	7		0.984093	0	13	2		0.956249	0	1		0.966261	0	1		0.463837	0.173437	7		0.352535	0.079061	5
	0.995296	0.0102171	16	6		0.981444	0	13	2		0.961069	0	1		0.97738	0.00716775	8		25.2727	0	3		0.378768	0	1
	0.99476	0	16	2		0.976326	0.00624477	13	7		0.978591	0.013238	7		0.970361	0	1		1.21198	0.161846	6		0.48812	0.102526	7
	0.999534	0	16	3		0.975102	0.00426322	13	7		0.99957	0	3		0.955011	0	1		0.909629	0	1		0.480649	0	2
	0.967739	0	16	1		0.99921	0	13	4		0.994164	0.0102872	6		0.998851	0	3		0.0349571	0	1		0.181118	0	1
	0.978613	0.0106647	16	7		0.958836	0	13	1		0.985832	0	1		0.986505	0.0212742	10		0.0466055	0	1		5.77351	0	3
	0.999604	0	16	3		0.963164	0	13	1		0.995042	0	2		0.96217	0	1		0.0838308	0	1		0.777264	0	2
	0.991732	0.0100853	16	6		0.98336	0.016923	13	10		0.951298	0	1		0.992777	0.0133343	9		0.157547	0	1		0.792223	0.317524	10
	0.989067	0	16	1		0.991213	0.0133049	13	9		0.959193	0	1		0.963187	0	1		0.107101	0	1		1.01267	0.214384	9
	0.95598	0	16	1		0.969811	0	13	1		0.977056	0.012328	7		0.988453	0	2		0.120062	0	1		0.230146	0	1
	0.960899	0	16	1		0.98667	0	13	2		0.995213	0.0105188	6		0.981167	0	2		0.222132	0	1		0.603174	0	2
	0.988734	0	16	1		0.976048	0.00520906	13	7		0.999627	0	3		0.974103	0.00762492	8		0.250712	0	1		0.291367	0	1
	0.977252	0.0124944	16	7		0.986611	0.0204317	14	10		0.997149	0	2		0.972815	0.00339424	5		0.882581	0	1		0.437589	0.116716	8
	0.995384	0.0106082	16	6		0.998744	0	14	3		0.988651	0	1		0.979407	0.00465612	7		0.436124	0.203472	7		0.332373	0	1
	0.99664	0	16	2		0.961659	0	14	1		0.975149	0	1		0.978785	0	2		2.18841	0.169611	6		0.115099	0	1
	0.999611	0	16	3		0.991634	0.0136212	14	9		0.978825	0.0121102	7		0.955131	0	1		2.9715	0	2		0.21724	0	1
	0.956745	0	17	1		0.963477	0	14	1		0.994969	0.0108913	6		0.986296	0.0206191	10		25.6947	0	3		8.69806	0	3
	0.97928	0.0115903	17	7		0.985505	0	14	2		0.985935	0	1		0.992368	0.0152461	9		0.0372579	0	1		0.748818	0.343168	10
	0.994991	0.0110211	17	6		0.984487	0	14	2		0.990994	0	1		0.998983	0	4		0.053488	0	1		0.259311	0	1
	0.981695	0	17	1		0.97481	0	14	1		0.995415	0	2		0.961197	0	1		0.0477579	0	1		1.39693	0.213753	9
	0.990359	0	17	1		0.974113	0.00284192	14	5		0.999516	0	3		0.96536	0	1		0.0494473	0	1		0.266609	0	1
	0.995554	0	17	2		0.976382	0.00215191	14	7		0.994843	0	2		0.976863	0.00889227	8		0.0855633	0	1		0.860981	0	2
	0.995092	0.0107812	17	6		0.985971	0.0201525	14	10		0.995034	0.0109833	6		0.984829	0.00384339	6		0.125504	0	1		0.525973	0	2
	0.999505	0	17	3		0.998982	0	14	4		0.966241	0	1		0.972852	0.00341837	5		0.183619	0	1		0.381574	0.124578	8
	0.997614	0	17	2		0.991464	0.0144885	14	9		0.977971	0.0119177	7		0.976784	0	1		0.226149	0	1		0.362903	0.0555304	5
	0.976677	0.012507	17	7		0.96247	0	14	1		0.958489	0	1		0.954048	0	1		0.47921	0.188359	7		0.480854	0.0756621	7
	0.96923	0	17	1		0.973043	0	14	1		0.953748	0	1		0.998778	0	3		2.01597	0.176282	6		0.466358	0	2
	0.954345	0	17	1		0.97463	0.00666584	14	8		0.978843	0.0129876	7		0.986089	0.0208253	10		0.541273	0	1		0.112508	0	1
	0.985215	0	17	1		0.981683	0.00428162	14	6		0.999493	0	3		0.963177	0	1		1.03226	0	1		0.217832	0	1
	0.999496	0	17	3		0.951048	0	14	1		0.977006	0	1		0.99212	0.0134259	9		2.24415	0	2		0.736356	0.332674	10
	0.995322	0.0102148	17	6		0.998967	0	14	4		0.996137	0	2		0.985339	0.00277598	6		0.0306754	0	1		1.3257	0.244497	9
	0.994064	0	17	1		0.986328	0.0193517	14	10		0.987995	0	1		0.976796	0.00752425	8		0.0609176	0	1		9.83257	0	4
	0.979031	0.0129696	17	7		0.985763	0	14	2		0.95605	0	1		0.969625	0.00402315	5		0.0624281	0	1		0.252677	0	1
	0.96648	0	17	1		0.990628	0.0125222	14	9		0.952787	0	1		0.970843	0	1		0.0772854	0	1		0.283654	0	1
	0.986307	0	17	1		0.983821	0	14	2		0.979493	0.0133017	7		0.977613	0.00341799	7		0.0826338	0	1		0.427953	0.144873	8
	0.950445	0	17	1		0.969255	0	14	1		0.999585	0	3		0.973871	0.00221737	5		0.152826	0	1		0.654487	0.0621114	6
	0.956587	0	17	1		0.964643	0	14	1		0.994714	0.0103477	6		0.99927	0	4		2.0571	0.172428	6		0.363406	0.055923	5
	0.979208	0.0132797	17	7		0.950151	0	14	1		0.994134	0	1		0.987003	0	2		20.1864	0	3		0.425721	0	1
	0.999571	0	17	3		0.998831	0	14	3		0.988089	0	1		0.986553	0.0201326	10		4.18554	0	2		0.212577	0	1
	0.994644	0.0104151	17	6		0.961985	0	14	1		0.973265	0	1		0.991764	0.014286	9		0.192178	0	1		8.17537	0	3
	0.983266	0	17	1		0.986401	0.0178461	14	10		0.953556	0	1		0.967731	0	1		0.425215	0.203797	7		0.72539	0.336071	10
	0.994085	0	17	1		0.990142	0.0142898	14	9		0.977716	0.012295	7		0.979952	0.00321756	7		0.319969	0	1		0.266539	0	1
	0.988277	0	17	1		0.985045	0	14	2		0.995517	0.0106283	6		0.977427	0	1		0.213994	0	1		1.27877	0.215363	9
	0.976432	0	17	1		0.977951	0.00699369	14	8		0.997538	0	2		0.975936	0.00547113	7		0.671354	0	1		0.67723	0.0448384	6
	0.958727	0	17	1		0.975382	0.00342485	14	7		0.988966	0	1		0.975761	0.00317306	7		0.0289628	0	1		0.426482	0.122595	8
	0.976879	0.0117379	17	7		0.974105	0	14	1		0.999605	0	3		0.97112	0	1		0.0531211	0	1		0.324288	0.0660359	5
	0.989059	0	17	1		0.981592	0	14	2		0.962054	0	1		0.998777	0	3		0.0565726	0	1		0.337948	0	1
	0.995261	0.0105896	17	6		0.998624	0	14	3		0.950277	0	1		0.986942	0.0198684	10		0.0702658	0	1		0.441786	0.0556445	7
	0.997191	0	17	2		0.98451	0.0176448	14	10		0.979618	0.0116282	7		0.991471	0.0136686	9		0.112911	0	1		0.37773	0.0362373	5
	0.999584	0	17	3		0.98932	0.0129766	14	9		0.995255	0.0110589	6		0.987553	0	2		19.8279	0	3		0.18148	0	1
	0.969104	0	18	1		0.988717	0	14	2		0.995492	0	2		0.9561	0	1		2.15692	0.163332	6		13.7005	0	4
	0.979071	0.0123411	18	7		0.981355	0.00488215	14	6		0.991652	0	1		0.982191	0	2		1.6797	0	1		0.764373	0	2
	0.994941	0.010867	18	6		0.973331	0.00265492	14	5		0.986995	0	1		0.977881	0.00814746	8		0.473839	0.210827	7		0.750208	0.324743	10
	0.98638	0	18	1		0.998937	0	15	4		0.968637	0	1		0.962589	0	1		0.293304	0	1		1.2245	0.229242	9
	0.99764	0	18	2		0.986431	0.0208297	15	10		0.975781	0	1		0.975064	0	1		0.186484	0	1		0.304872	0	1
	0.990448	0	18	1		0.992962	0.0134557	15	9		0.977869	0.0122052	7		0.968558	0.00329561	5		0.138841	0	1		0.493925	0.0522565	7
	0.995515	0	18	2		0.963862	0	15	1		0.994887	0.0108551	6		0.971773	0.00420008	5		0.150141	0	1		0.437985	0	1
	0.975475	0	18	1		0.98736	0	15	2		0.999495	0	3		0.973266	0	1		0.725295	0	1		0.410811	0.0892219	7
	0.97637	0.0113643	18	7		0.971057	0	15	1		0.990067	0	1		0.954297	0	1		0.0324768	0	1		0.407618	0.0517552	7
	0.994691	0.0108999	18	6		0.974948	0.00520746	15	7		0.997256	0	2		0.986703	0.0214151	10		0.0708063	0	1		0.341238	0	1
	0.999589	0	18	3		0.974322	0.00323962	15	5		0.979066	0.0128527	7		0.998433	0	3		0.0495918	0	1		0.183103	0	1
	0.993528	0	18	1		0.98165	0.00212246	15	6		0.995468	0.0102379	6		0.992562	0.013276	9		0.0526053	0	1		8.17302	0	3
	0.951907	0	18	1		0.9865	0.0209689	15	10		0.999515	0	3		0.988765	0	2		0.106991	0	1		0.77269	0.320355	10
	0.978519	0.0128022	18	7		0.998837	0	15	3		0.996032	0	2		0.962194	0	1		0.122954	0	1		1.1806	0.2194	9
	0.995447	0.0101813	18	6		0.991735	0.0150289	15	9		0.988352	0	1		0.963907	0	1		0.196755	0	1		0.798428	0	2
	0.999512	0	18	3		0.97273	0	15	1		0.986817	0	1		0.975006	0.00807852	8		0.225311	0	1		0.222754	0	1
	0.972486	0	18	1		0.979631	0	15	2		0.975467	0	1		0.972939	0	1		0.478021	0.215828	7		0.556508	0	2
	0.99433	0	18	2		0.975473	0.00600639	15	7		0.951456	0	1		0.972397	0.00444572	5		23.3302	0	3		0.447781	0.132601	8
	0.986543	0	18	1		0.981825	0.00280555	15	6		0.960916	0	1		0.981116	0	2		1.88114	0.166647	6		0.262267	0	1
	0.963599	0	18	1		0.984854	0	15	2		0.97951	0.0132296	7		0.978601	0.00383596	7		0.592586	0	1		0.396011	0	1
	0.956706	0	18	1		0.954345	0	15	1		0.98944	0	1		0.979129	0	2		1.68571	0	1		0.313079	0.0541537	5
	0.999603	0	18	3		0.998081	0	15	3		0.99481	0.0104591	6		0.999043	0	4		0.847984	0	1		0.349362	0.0687875	5
	0.979283	0.0126583	18	7		0.985662	0.0192935	15	10		0.996283	0	2		0.955566	0	1		0.0289074	0	1		0.369037	0	1
	0.993866	0.0102928	18	6		0.991528	0.0132545	15	9		0.99957	0	3		0.986528	0.0206974	10		0.0519611	0	1		0.116479	0	1
	0.989462	0	18	1		0.986967	0	15	2		0.994968	0.0104127	6		0.991476	0.0150971	9		0.050126	0	1		0.213766	0	1
	0.989959	0	18	1		0.967891	0	15	1		0.999634	0	3		0.960681	0	1		0.100338	0	1		0.760415	0.34537	10
	0.985006	0	18	1		0.981484	0.00395613	15	6		0.995946	0	2		0.966791	0	1		0.130291	0.0357608	5		6.37707	0	3
	0.950141	0	18	1		0.970806	0	15	1		0.985622	0	1		0.984231	0.0037069	6		0.419279	0	1		1.35566	0.212864	9
	0.954609	0	18	1		0.971674	0	15	1		0.976776	0.0118659	7		0.976919	0.0087536	8		0.186842	0	1		0.885104	0	2
	0.977376	0.0125194	18	7		0.974304	0	15	1		0.956821	0	1		0.97666	0	1		0.237253	0	1		0.259476	0	1
	0.99509	0.0104415	18	6		0.950171	0	15	1		0.979718	0.0125603	7		0.97217	0	1		0.428813	0.191227	7		0.272035	0	1
	0.995978	0	18	2		0.998841	0	15	3		0.994845	0.0108658	6		0.986222	0.0211291	10		0.90897	0	1		0.395619	0.131866	8
	0.999634	0	18	3		0.985977	0.0185137	15	10		0.996243	0	2		0.998777	0	3		2.13072	0.169334	6		0.364513	0	1
	0.980587	0	19	1		0.990574	0.0142811	15	9		0.991778	0	1		0.955055	0	1		3.55472	0	2		0.357385	0.0727638	5
	0.979034	0.0125911	19	7		0.986517	0	15	2		0.986208	0	1		0.99197	0.0136979	9		24.0082	0	3		0.524544	0	2
	0.994827	0.0108423	19	6		0.9723	0	15	1		0.988153	0	1		0.964238	0	1		0.0360653	0	1		0.462464	0.0623859	7
	0.988126	0	19	1		0.980041	0.00615889	15	7		0.970196	0	1		0.984953	0.00423103	6		0.0469563	0	1		0.474123	0	2
	0.99203	0	19	1		0.979377	0	15	2		0.953607	0	1		0.97135	0	1		0.0737839	0	1		0.109295	0	1
	0.995687	0	19	2		0.975983	0.00433745	15	7		0.986347	0	1		0.969272	0.00252479	5		0.0650827	0	1		10.4421	0	4
	0.999576	0	19	3		0.957336	0	15	1		0.976859	0.0124067	7		0.977214	0.00697382	8		0.0686331	0	1		0.220016	0	1
	0.993412	0	19	1		0.998802	0	15	3		0.995016	0.0108272	6		0.977646	0.00367988	7		0.119666	0	1		0.749423	0.333859	10
	0.994212	0.0108396	19	6		0.985122	0.0179668	15	10		0.999554	0	3		0.974151	0.00465487	5		0.318636	0	1		1.18417	0.242325	9
	0.95468	0	19	1		0.990679	0.0131459	15	9		0.996868	0	2		0.953447	0	1		0.171522	0	1		0.249296	0	1
	0.976236	0.0121559	19	7		0.989207	0	15	2		0.956404	0	1		0.998923	0	3		0.183098	0	1		0.296092	0	1
	0.981417	0	19	1		0.972033	0	15	1		0.950884	0	1		0.986554	0.0202817	10		0.474565	0.200602	7		0.629427	0.059942	6
	0.958674	0	19	1		0.981632	0.00438748	15	6		0.978803	0.0128197	7		0.990732	0.01441	9		1.99527	0.173826	6		0.428972	0.142606	8
	0.978703	0.0129498	19	7		0.972571	0.00471214	15	5		0.995553	0.0102606	6		0.986842	0	2		0.729194	0	1		0.423431	0	1
	0.995263	0.0101332	19	6		0.999216	0	16	4		0.999489	0	3		0.969774	0	1		4.233	0	2		0.354302	0	1
	0.999505	0	19	3		0.986791	0.0211329	16	10		0.996728	0	2		0.980476	0.00260731	6		1.04188	0	1		0.136551	0	1
	0.993949	0	19	1		0.987033	0	16	2		0.987517	0	1		0.978483	0.00444302	7		2.22441	0	2		0.732911	0.340925	10
	0.965702	0	19	1		0.992831	0.0136389	16	9		0.990902	0	1		0.976073	0.00432924	7		0.0347929	0	1		8.16846	0	3
	0.986612	0	19	1		0.972581	0.0045607	16	5		0.979737	0.0127092	7		0.998908	0	3		0.0474796	0	1		0.217458	0	1
	0.950896	0	19	1		0.974633	0.00621485	16	7		0.994498	0.0102968	6		0.986841	0	2		0.0511546	0	1		1.25509	0.219759	9
	0.960327	0	19	1		0.980792	0.00242546	16	6		0.963786	0	1		0.986937	0.0199301	10		0.0615625	0	1		0.274593	0	1
	0.978809	0.01296	19	7		0.977598	0	16	1		0.999584	0	3		0.991358	0.0134756	9		0.0554106	0	1		0.659967	0.0683673	6
	0.999569	0	19	3		0.986583	0.0209811	16	10		0.996314	0	2		0.983425	0	2		0.0578531	0	1		0.344014	0	1
	0.993958	0.010197	19	6		0.999168	0	16	4		0.950464	0	1		0.978099	0.00905361	8		0.0997959	0	1		0.320449	0.0414571	5
	0.992435	0	19	1		0.992114	0.0153049	16	9		0.952291	0	1		0.975445	0	1		0.117732	0	1		0.434336	0.113578	8
	0.988183	0	19	1		0.974959	0	16	1		0.985439	0	1		0.968928	0.00419192	5		0.402726	0	1		0.442475	0.059906	7
	0.95831	0	19	1		0.984409	0.0028663	16	6		0.989516	0	1		0.974195	0	1		0.419355	0.185238	7		0.382	0.0760498	5
	0.976937	0.012383	19	7		0.977196	0.00747753	16	8		0.964153	0	1		0.973224	0	1		1.9002	0.174396	6		0.156753	0	1
	0.999592	0	19	3		0.975454	0.00340321	16	7		0.951622	0	1		0.953957	0	1		24.3027	0	3		0.209771	0	1
	0.994704	0.0104186	19	6		0.978178	0	16	2		0.978143	0.0122479	7		0.986561	0.0215754	10		1.54022	0	1		9.27785	0	3
	0.995724	0	19	2		0.952992	0	16	1		0.995552	0.0106081	6		0.998647	0	3		0.0280384	0	1		0.75041	0.327147	10
	0.987963	0	19	1		0.998953	0	16	4		0.999588	0	3		0.992575	0.0134194	9		0.05034	0	1		1.08629	0.231471	9
	0.962423	0	20	1		0.985701	0.0199948	16	10		0.997747	0	2		0.987466	0	2		0.0546606	0	1		0.754995	0	2
	0.979058	0	20	1		0.963609	0	16	1		0.97755	0	1		0.961581	0	1		0.0748163	0	1		0.32582	0	1
	0.979074	0.0116387	20	7		0.991401	0.0135852	16	9		0.989183	0	1		0.962761	0	1		0.138291	0	1		0.507253	0.0423229	6
	0.994972	0.0108887	20	6		0.987221	0	16	2		0.99502	0.0109385	6		0.97446	0.00832005	8		0.0901561	0	1		0.459953	0.0722674	7
	0.989057	0	20	1		0.96941	0.00431469	16	5		0.979166	0.0120392	7		0.971444	0.00517749	5		0.112737	0	1		0.413089	0.0705905	7
	0.995511	0	20	2		0.982061	0.00280838	16	6		0.951652	0	1		0.980823	0.00470087	6		0.173444	0	1		0.123642	0	1
	0.997483	0	20	2		0.976885	0.00365064	16	7		0.995443	0	2		0.981493	0	2		0.202887	0	1		9.15378	0	3
	0.954068	0	20	1		0.998936	0	16	4		0.991852	0	1		0.974278	0.00296904	5		0.462325	0.208214	7		0.754939	0	2
	0.965713	0	20	1		0.986314	0.019526	16	10		0.988046	0	1		0.978427	0	2		2.21664	0.162776	6		0.772505	0.321352	10
	0.981192	0	20	1		0.990259	0.0138352	16	9		0.975971	0	1		0.986457	0.0225599	10		20.4858	0	3		1.16455	0.216326	9
	0.976851	0.0123159	20	7		0.972103	0.00568489	16	5		0.968597	0	1		0.953355	0	1		0.35843	0	1		0.598293	0	2
	0.99476	0.0108267	20	6		0.98324	0	16	2		0.977272	0.0126112	7		0.992753	0.015047	9		1.75878	0	2		0.45245	0.147315	8
	0.99495	0	20	2		0.980386	0.00540793	16	7		0.994552	0.0106863	6		0.998303	0	3		0.738085	0	1		0.402234	0	1
	0.999548	0	20	3		0.981542	0	16	2		0.99945	0	3		0.959995	0	1		0.0337204	0	1		0.316902	0.0688555	5
	0.978948	0.0129492	20	7		0.950193	0	16	1		0.989413	0	1		0.968316	0	1		0.0611087	0	1		0.382502	0	1
	0.999537	0	20	3		0.998868	0	16	3		0.983083	0	1		0.977042	0.0099987	8		0.0502238	0	1		0.368444	0	1
	0.995498	0.0102056	20	6		0.986993	0.0182892	16	10		0.999524	0	3		0.984051	0.00274931	6		0.0555953	0	1		0.116064	0	1
	0.996378	0	20	2		0.989882	0.0137105	16	9		0.995642	0	2		0.977787	0	1		0.0667589	0	1		0.21215	0	1
	0.986188	0	20	1		0.987291	0	16	2		0.995468	0.0102596	6		0.971661	0	1		0.0854287	0	1		0.752392	0.348005	10
	0.98702	0	20	1		0.957112	0	16	1		0.987502	0	1		0.971823	0	1		0.115	0	1		7.38811	0	3
	0.956249	0	20	1		0.98277	0	16	2		0.979066	0.0130366	7		0.98637	0.0210836	10		0.269687	0	1		1.35844	0.21516	9
	0.961069	0	20	1		0.978376	0.0086987	16	8		0.980328	0	1		0.955447	0	1		0.193361	0	1		0.792812	0	2
	0.978591	0.013238	20	7		0.973563	0	16	1		0.950535	0	1		0.999016	0	4		0.225942	0	1		0.255256	0	1
	0.99957	0	20	3		0.973231	0.0047712	16	5		0.994745	0.0104652	6		0.99235	0.0136493	9		25.1667	0	3		0.263504	0	1
	0.994164	0.0102872	20	6		0.986555	0.0212213	17	10		0.999554	0	3		0.962642	0	1		0.479587	0.205713	7		0.387069	0.135885	8
	0.985832	0	20	1		0.99899	0	17	4		0.995775	0	2		0.98573	0.00240831	6		1.63953	0.16482	6		0.345338	0.0848237	5
	0.995042	0	20	2		0.956611	0	17	1		0.988346	0	1		0.978026	0.0071827	8		0.943966	0	1		0.516753	0.0762789	6
	0.951298	0	20	1		0.9919	0.0134113	17	9		0.980017	0.0132298	7		0.969175	0.00355767	5		0.990873	0	1		0.535321	0	2
	0.959193	0	20	1		0.986732	0	17	2		0.969621	0	1		0.971756	0	1		0.0339559	0	1		0.383826	0.0485011	5
	0.977056	0.012328	20	7		0.961424	0	17	1		0.96274	0	1		0.977256	0.00312079	7		0.0469842	0	1		0.458522	0	2
	0.995213	0.0105188	20	6		0.98256	0	17	2		0.950123	0	1		0.953098	0	1		0.0555011	0	1		0.107193	0	1
	0.999627	0	20	3		0.964036	0	17	1		0.999602	0	3		0.998862	0	3		0.0833062	0	1		0.747695	0.363918	10
	0.997149	0	20	2		0.981159	0	17	2		0.997452	0	2		0.986537	0.0199186	10		0.0618865	0	1		0.209343	0	1
	0.988651	0	20	1		0.974985	0	17	1		0.995319	0.0105977	6		0.960923	0	1		0.0586438	0	1		1.39686	0.241211	9
	0.975149	0	21	1		0.976702	0.00428152	17	7		0.988924	0	1		0.991374	0.014417	9		0.108953	0	1		5.8861	0	3
	0.978825	0.0121102	21	7		0.973745	0.0026192	17	5		0.976965	0.0117921	7		0.961646	0	1		0.120021	0	1		0.244936	0	1
	0.994969	0.0108913	21	6		0.986593	0.0209518	17	10		0.958388	0	1		0.986603	0	2		0.661904	0	1		0.310586	0	1
	0.985935	0	21	1		0.998986	0	17	4		0.970727	0	1		0.973947	0.00892329	8		0.195523	0	1		0.431539	0.162868	8
	0.990994	0	21	1		0.992097	0.0152721	17	9		0.952725	0	1		0.971371	0	1		0.215269	0	1		0.622148	0.0444657	6
	0.995415	0	21	2		0.977198	0.00904091	17	8		0.950164	0	1		0.972401	0	1		0.438571	0.203853	7		0.445168	0	1
	0.999516	0	21	3		0.984243	0.0034422	17	6		0.979758	0.0125246	7		0.980294	0.00409848	7		2.05465	0.166996	6		0.347841	0	1
	0.994843	0	21	2		0.97276	0.00417102	17	5		0.994894	0.0108761	6		0.999114	0	4		2.48109	0	2		0.349872	0	1
	0.995034	0.0109833	21	6		0.97821	0	17	2		0.99634	0	2		0.987282	0.0200965	10		27.326	0	3		0.0277384	0	1
	0.966241	0	21	1		0.951788	0	17	1		0.991792	0	1		0.956607	0	1		0.0304933	0	1		0.125748	0	1
	0.977971	0.0119177	21	7		0.998753	0	17	3		0.985998	0	1		0.991578	0.0135549	9		0.0538383	0	1		0.741001	0.340141	10
	0.958489	0	21	1		0.986546	0.0188218	17	10		0.988655	0	1		0.957993	0	1		0.0835189	0	1		0.219415	0	1
	0.953748	0	21	1		0.991448	0.0140453	17	9		0.994863	0.010777	6		0.987185	0	2		0.0724163	0	1		10.1575	0	4
	0.978843	0.0129876	21	7		0.984639	0.00208224	17	6		0.999529	0	3		0.981895	0	2		0.0748732	0	1		1.31843	0.218896	9
	0.999493	0	21	3		0.965617	0	17	1		0.99786	0	2		0.978849	0.00897405	8		0.128251	0.0329439	5		0.262652	0	1
	0.977006	0	21	1		0.975466	0	17	1		0.983786	0	1		0.975712	0	1		0.510091	0	1		0.695918	0.0388843	6
	0.996137	0	21	2		0.969246	0.00335426	17	5		0.982015	0	1		0.969525	0.00369234	5		0.473784	0.204673	7		0.450604	0.116883	8
	0.987995	0	21	1		0.972602	0.00275686	17	5		0.976544	0.0126172	7		0.973026	0	1		1.95046	0.173452	6		0.319457	0.0584228	5
	0.95605	0	21	1		0.970421	0	17	1		0.954371	0	1		0.986958	0.0217315	10		0.837187	0	1		0.349037	0	1
	0.952787	0	21	1		0.998887	0	17	3		0.952429	0	1		0.999232	0	4		1.24966	0	1		0.434759	0.0508247	7
	0.979493	0.0133017	21	7		0.986108	0	17	2		0.999508	0	3		0.955026	0	1		2.31357	0	2		0.151573	0	1
	0.999585	0	21	3		0.986604	0.019881	17	10		0.995895	0	2		0.992416	0.0135836	9		0.0336381	0	1		0.20817	0	1
	0.994714	0.0103477	21	6		0.991026	0.0141937	17	9		0.98799	0	1		0.961411	0	1		0.0476549	0	1		8.78259	0	3
	0.994134	0	21	1		0.972021	0.0048286	17	5		0.978828	0.0128605	7		0.987652	0	2		0.059705	0	1		0.749045	0.321297	10
	0.988089	0	21	1		0.973944	0	17	1		0.954831	0	1		0.966314	0	1		0.0530479	0	1		0.250872	0	1
	0.973265	0	21	1		0.979701	0.00631122	17	7		0.981605	0	1		0.974757	0.0102658	8		0.0540138	0	1		1.1685	0.231434	9
	0.953556	0	21	1		0.97941	0	17	2		0.999605	0	3		0.98041	0.00408136	6		0.0670597	0	1		0.255695	0	1
	0.977716	0.012295	21	7		0.998269	0	17	3		0.994905	0	2		0.974438	0.00564449	7		0.0762504	0	1		0.741424	0	2
	0.995517	0.0106283	21	6		0.987217	0	17	2		0.994253	0.0100511	6		0.97196	0	1		0.123351	0.0469325	5		0.379408	0.145813	8
	0.997538	0	21	2		0.98726	0.0196991	17	10		0.981169	0	1		0.986543	0.022688	10		23.5962	0	3		0.344277	0	1
	0.988966	0	21	1		0.990084	0.0133374	17	9		0.979272	0.0132271	7		0.998307	0	3		1.51282	0	1		0.357306	0	1
	0.999605	0	21	3		0.95748	0	17	1		0.968872	0	1		0.953291	0	1		1.74052	0.173515	6		0.502653	0.0665402	7
	0.962054	0	22	1		0.983558	0	17	2		0.99959	0	3		0.99228	0.0149814	9		0.215612	0	1		0.123484	0	1
	0.950277	0	22	1		0.966261	0	17	1		0.989479	0	1		0.959176	0	1		0.417126	0.198167	7		11.2809	0	4
	0.979618	0.0116282	22	7		0.97738	0.00716775	17	8		0.980948	0	1		0.976035	0.0103643	8		0.533123	0	1		0.794116	0.323921	10
	0.995255	0.0110589	22	6		0.970361	0	17	1		0.97798	0.0123339	7		0.978282	0	2		0.236945	0	1		0.225413	0	1
	0.995492	0	22	2		0.955011	0	18	1		0.960384	0	1		0.978108	0.00366037	7		0.0286065	0	1		1.19561	0.217551	9
	0.991652	0	22	1		0.998851	0	18	3		0.950169	0	1		0.968319	0	1		0.0475161	0	1		0.233018	0	1
	0.986995	0	22	1		0.986505	0.0212742	18	10						0.976108	0	1		0.0555676	0	1		0.775332	0	2
	0.968637	0	22	1		0.96217	0	18	1						0.970713	0	1		0.0518496	0	1		0.547325	0	2
	0.975781	0	22	1		0.992777	0.0133343	18	9						0.971674	0	1		0.054071	0	1		0.468689	0.145909	8
	0.977869	0.0122052	22	7		0.963187	0	18	1						0.951567	0	1		0.0719349	0	1		0.4067	0	1
	0.994887	0.0108551	22	6		0.988453	0	18	2						0.986611	0.0216458	10		0.109901	0	1		0.323183	0.0606123	5
	0.999495	0	22	3		0.981167	0	18	2						0.998611	0	3		0.179774	0	1		0.3657	0	1
	0.990067	0	22	1		0.974103	0.00762492	18	8						0.960756	0	1		0.142863	0	1		0.117445	0	1
	0.997256	0	22	2		0.972815	0.00339424	18	5						0.991631	0.014377	9		0.154856	0	1		0.776048	0.350382	10
	0.979066	0.0128527	22	7		0.979407	0.00465612	18	7						0.984912	0.00382146	6		0.466434	0.210575	7		13.0201	0	4
	0.995468	0.0102379	22	6		0.978785	0	18	2						0.977753	0.00831611	8		2.12927	0.162037	6		0.217312	0	1
	0.999515	0	22	3		0.955131	0	18	1						0.970613	0	1		20.1825	0	3		1.32988	0.217829	9
	0.996032	0	22	2		0.986296	0.0206191	18	10						0.977448	0.00517027	7		1.6477	0	1		0.254107	0	1
	0.988352	0	22	1		0.992368	0.0152461	18	9						0.9715	0.00354902	5		0.286536	0	1		0.80484	0	2
	0.986817	0	22	1		0.998983	0	18	4						0.953116	0	1		0.741912	0	1		0.291831	0	1
	0.975467	0	22	1		0.961197	0	18	1						0.99906	0	4		0.0321377	0	1		0.391973	0.167611	8
	0.951456	0	22	1		0.96536	0	18	1						0.986675	0.0210069	10		0.0523472	0	1		0.505658	0.0662544	6
	0.960916	0	22	1		0.976863	0.00889227	18	8						0.991314	0.014158	9		0.0502069	0	1		0.386433	0.0921903	7
	0.97951	0.0132296	22	7		0.984829	0.00384339	18	6						0.986264	0	2		0.0506493	0	1		0.351604	0	1
	0.98944	0	22	1		0.972852	0.00341837	18	5						0.960417	0	1		0.0516965	0	1		0.108437	0	1
	0.99481	0.0104591	22	6		0.976784	0	18	1						0.961869	0	1		0.0574782	0	1		0.752766	0.365952	10
	0.996283	0	22	2		0.954048	0	18	1						0.975918	0.0107812	8		0.0806538	0	1		5.90239	0	3
	0.99957	0	22	3		0.998778	0	18	3						0.969033	0	1		0.198609	0	1		0.209052	0	1
	0.994968	0.0104127	22	6		0.986089	0.0208253	18	10						0.980301	0	2		0.114628	0	1		1.30957	0.240273	9
	0.999634	0	22	3		0.963177	0	18	1						0.979315	0.00374967	7		0.127898	0	1		0.239922	0	1
	0.995946	0	22	2		0.99212	0.0134259	18	9						0.977296	0	1		0.247029	0	1		0.413218	0.168996	8
	0.985622	0	22	1		0.985339	0.00277598	18	6						0.97448	0.00423526	7		0.468796	0.210718	7		0.455432	0	2
	0.976776	0.0118659	22	7		0.976796	0.00752425	18	8						0.974434	0.00196887	5		23.1762	0	3		0.451903	0.0595602	7
	0.956821	0	22	1		0.969625	0.00402315	18	5						0.998878	0	3		1.66456	0.163271	6		0.310619	0	1
	0.979718	0.0125603	23	7		0.970843	0	18	1						0.955007	0	1		1.31686	0	1		0.413534	0	1
	0.994845	0.0108658	23	6		0.977613	0.00341799	18	7						0.986925	0.0205094	10		0.841248	0	1		0.336428	0	1
	0.996243	0	23	2		0.973871	0.00221737	18	5						0.992133	0.0135395	9		0.0345234	0	1		0.348006	0	1
	0.991778	0	23	1		0.99927	0	18	4						0.959066	0	1		0.0475103	0	1		0.134584	0	1
	0.986208	0	23	1		0.987003	0	18	2						0.986488	0	2		0.0642602	0	1		0.201431	0	1
	0.988153	0	23	1		0.986553	0.0201326	18	10						0.970332	0	1		0.0531092	0	1		0.755333	0.349124	10
	0.970196	0	23	1		0.991764	0.014286	18	9						0.978326	0.00905444	8		0.0517913	0	1		7.19678	0	3
	0.953607	0	23	1		0.967731	0	18	1						0.96803	0.00507394	5		0.0789601	0	1		0.249784	0	1
	0.986347	0	23	1		0.979952	0.00321756	18	7						0.975475	0.0067927	8		0.0712051	0	1		1.20491	0.230731	9
	0.976859	0.0124067	23	7		0.977427	0	18	1						0.972625	0.00501094	5		0.187292	0	1		0.658084	0.0617519	6
	0.995016	0.0108272	23	6		0.975936	0.00547113	18	7						0.981485	0	2		0.10901	0	1		0.445193	0.135363	8
	0.999554	0	23	3		0.975761	0.00317306	18	7						0.974459	0	1		0.120393	0	1		0.335266	0	1
	0.996868	0	23	2		0.97112	0	18	1						0.976532	0	1		0.234829	0	1		0.438678	0.0841851	7
	0.956404	0	23	1		0.998777	0	18	3						0.987082	0.0222431	10		0.430063	0.201724	7		0.345927	0.0581413	5
	0.950884	0	23	1		0.986942	0.0198684	18	10						0.952419	0	1		24.4878	0	3		0.150419	0	1
	0.978803	0.0128197	23	7		0.991471	0.0136686	18	9						0.998956	0	4		1.90298	0.166693	6		0.208253	0	1
	0.995553	0.0102606	23	6		0.987553	0	18	2						0.959808	0	1		2.33355	0	2		10.6388	0	4
	0.999489	0	23	3		0.9561	0	18	1						0.992485	0.0139212	9		0.82578	0	1		0.758261	0.3388	10
	0.996728	0	23	2		0.982191	0	18	2						0.988186	0	2		0.0371422	0	1		1.15984	0.22729	9
	0.987517	0	23	1		0.977881	0.00814746	18	8						0.97472	0.00995352	8		0.0483873	0	1		0.722976	0	2
	0.990902	0	23	1		0.962589	0	18	1						0.980166	0.00626346	7		0.0548341	0	1		0.247599	0	1
	0.979737	0.0127092	23	7		0.975064	0	18	1						0.975106	0.00743872	8		0.0533362	0	1		0.257223	0	1
	0.994498	0.0102968	23	6		0.968558	0.00329561	18	5						0.979579	0	2		0.0567504	0	1		0.411262	0.175815	8
	0.963786	0	23	1		0.971773	0.00420008	18	5						0.974304	0	1		0.0526443	0	1		0.3179	0	1
	0.999584	0	23	3		0.973266	0	18	1						0.978934	0	2		0.0644498	0	1		0.502611	0	2
	0.996314	0	23	2		0.954297	0	19	1						0.951727	0	1		0.0814542	0	1		0.478593	0.0609381	7
	0.950464	0	23	1		0.986703	0.0214151	19	10						0.986635	0.0227547	10		0.133394	0	1		0.435426	0	1
	0.952291	0	23	1		0.998433	0	19	3						0.999096	0	4		0.183424	0	1		0.38697	0.0691711	7
	0.985439	0	23	1		0.992562	0.013276	19	9						0.95876	0	1		0.261085	0	1		0.386146	0.0321577	5
	0.989516	0	23	1		0.988765	0	19	2						0.992284	0.014991	9		0.472493	0	1		0.125216	0	1
	0.964153	0	23	1		0.962194	0	19	1						0.967431	0	1		0.474449	0.189186	7		8.91147	0	3
	0.951622	0	23	1		0.963907	0	19	1						0.975625	0.010059	8		2.00786	0.174167	6		0.217218	0	1
	0.978143	0.0122479	23	7		0.975006	0.00807852	19	8						0.984339	0.0038891	6		0.908813	0	1		0.77249	0.330695	10
	0.995552	0.0106081	23	6		0.972939	0	19	1						0.978956	0.00402784	7		2.2227	0	2		1.2812	0.217183	9
	0.999588	0	23	3		0.972397	0.00444572	19	5						0.969846	0.00227671	5		3.96862	0	2		0.239262	0	1
	0.997747	0	23	2		0.981116	0	19	2						0.976776	0	1		0.0341947	0	1		0.735045	0	2
	0.97755	0	23	1		0.978601	0.00383596	19	7						0.975648	0	1		0.0520455	0	1		0.332034	0	1
	0.989183	0	23	1		0.979129	0	19	2						0.974937	0	1		0.0894767	0	1		0.457254	0.147294	8
	0.99502	0.0109385	24	6		0.999043	0	19	4						0.951104	0	1		0.0538715	0	1		0.307899	0.0834204	5
	0.979166	0.0120392	24	7		0.955566	0	19	1						0.986344	0.0216584	10		0.055462	0	1		0.403124	0.110825	8
	0.951652	0	24	1		0.986528	0.0206974	19	10						0.998896	0	3		0.0609254	0	1		0.360441	0.0819956	5
	0.995443	0	24	2		0.991476	0.0150971	19	9						0.958685	0	1		0.0570193	0	1		0.535098	0	2
	0.991852	0	24	1		0.960681	0	19	1						0.991667	0.0143491	9		0.0697506	0	1		0.386509	0	1
	0.988046	0	24	1		0.966791	0	19	1						0.98498	0.00332854	6		0.114577	0	1		0.421085	0	1
	0.975971	0	24	1		0.984231	0.0037069	19	6						0.978599	0.00801175	8		0.152699	0	1		0.1139	0	1
	0.968597	0	24	1		0.976919	0.0087536	19	8						0.973047	0.00800222	8		0.212675	0	1		0.784404	0.358582	10
	0.977272	0.0126112	24	7		0.97666	0	19	1						0.977073	0.00362708	7		0.28663	0	1		0.205128	0	1
	0.994552	0.0106863	24	6		0.97217	0	19	1						0.974515	0.0028261	7		0.526672	0	1		9.5752	0	4
	0.99945	0	24	3		0.986222	0.0211291	19	10						0.97071	0.00279935	5		0.428415	0.200647	7		0.243771	0	1
	0.989413	0	24	1		0.998777	0	19	3						0.998841	0	3		1.92517	0.173213	6		1.3432	0.223227	9
	0.983083	0	24	1		0.955055	0	19	1						0.986872	0.0217975	10		1.97536	0	2		0.841477	0	2
	0.999524	0	24	3		0.99197	0.0136979	19	9						0.953521	0	1		22.0959	0	3		0.391351	0.162518	8
	0.995642	0	24	2		0.964238	0	19	1						0.991534	0.0137769	9		0.0276379	0	1		0.499684	0.101702	7
	0.995468	0.0102596	24	6		0.984953	0.00423103	19	6						0.987639	0	2		0.0572485	0	1		0.397134	0.121411	8
	0.987502	0	24	1		0.97135	0	19	1						0.969929	0	1		0.0608161	0	1		0.484663	0	2
	0.979066	0.0130366	24	7		0.969272	0.00252479	19	5						0.975827	0.0111941	8		0.072397	0	1		0.384147	0	1
	0.980328	0	24	1		0.977214	0.00697382	19	8						0.981004	0	2		0.0654202	0	1		0.469682	0	2
	0.950535	0	24	1		0.977646	0.00367988	19	7						0.978071	0.00421613	7		0.0665986	0	1		0.109101	0	1
	0.994745	0.0104652	24	6		0.974151	0.00465487	19	5						0.974765	0.00452067	7		0.148128	0	1		0.202113	0	1
	0.999554	0	24	3		0.953447	0	19	1						0.97224	0.00299487	5		0.191528	0	1		0.758191	0.366993	10
	0.995775	0	24	2		0.998923	0	19	3						0.998844	0	3		0.471946	0.210513	7		11.0546	0	4
	0.988346	0	24	1		0.986554	0.0202817	19	10						0.98706	0.0210001	10		21.5799	0	3		0.237447	0	1
	0.980017	0.0132298	24	7		0.990732	0.01441	19	9						0.986832	0	2		2.24243	0.163156	6		1.31025	0.240426	9
	0.969621	0	24	1		0.986842	0	19	2						0.991429	0.0134489	9		2.7562	0	2		0.302012	0	1
	0.96274	0	24	1		0.969774	0	19	1						0.982213	0	2		0.718995	0	1		0.406104	0.164088	8
	0.950123	0	24	1		0.980476	0.00260731	19	6						0.980064	0.0101844	8		0.765414	0	1		0.633816	0.0628814	6
	0.999602	0	24	3		0.978483	0.00444302	19	7						0.976995	0	1		0.22353	0	1		0.470354	0.0654828	7
	0.997452	0	24	2		0.976073	0.00432924	19	7						0.974547	0.00721008	8		0.033017	0	1		0.32663	0.0373615	5
	0.995319	0.0105977	24	6		0.998908	0	19	3						0.968589	0.00492853	5		0.0475594	0	1		0.425578	0	1
	0.988924	0	24	1		0.986841	0	19	2						0.97135	0	1		0.0624164	0	1		0.405621	0	1
	0.976965	0.0117921	24	7		0.986937	0.0199301	19	10						0.95154	0	1		0.0493782	0	1		0.393976	0	1
	0.958388	0	24	1		0.991358	0.0134756	19	9						0.986964	0.0221911	10		0.0539497	0	1		0.136725	0	1
	0.970727	0	24	1		0.983425	0	19	2						0.99905	0	4		0.0510589	0	1		0.199473	0	1
	0.952725	0	25	1		0.978099	0.00905361	19	8						0.95948	0	1		0.0599892	0	1		0.740219	0.349421	10
	0.950164	0	25	1		0.975445	0	19	1						0.992463	0.0141222	9		0.11126	0	1		9.0544	0	3
	0.979758	0.0125246	25	7		0.968928	0.00419192	19	5						0.985346	0	2		0.120618	0	1		0.237008	0	1
	0.994894	0.0108761	25	6		0.974195	0	19	1						0.9753	0.0102606	8		0.251829	0	1		1.21015	0.230275	9
	0.99634	0	25	2		0.973224	0	19	1						0.973526	0.00753373	8		0.176009	0	1		0.660996	0.053783	6
	0.991792	0	25	1		0.953957	0	20	1						0.970156	0	1		0.194821	0	1		0.462964	0.130297	8
	0.985998	0	25	1		0.986561	0.0215754	20	10						0.972509	0.00287176	5		0.464034	0.215286	7		0.36645	0.130884	8
	0.988655	0	25	1		0.998647	0	20	3						0.977468	0	1		23.2703	0	3		0.431268	0.0590811	7
	0.994863	0.010777	25	6		0.992575	0.0134194	20	9						0.977941	0.00451543	7		1.72438	0.164681	6		0.387426	0.0461549	7
	0.999529	0	25	3		0.987466	0	20	2						0.979356	0	2		0.700787	0	1		0.336434	0.0458973	5
	0.99786	0	25	2		0.961581	0	20	1						0.980345	0	2		2.012	0	2		0.153268	0	1
	0.983786	0	25	1		0.962761	0	20	1						0.986628	0.0226969	10		0.0302364	0	1		8.62616	0	3
	0.982015	0	25	1		0.97446	0.00832005	20	8						0.99836	0	3		0.0470226	0	1		0.770958	0.351476	10
	0.976544	0.0126172	25	7		0.971444	0.00517749	20	5						0.952078	0	1		0.0613724	0	1		0.210113	0	1
	0.954371	0	25	1		0.980823	0.00470087	20	6						0.992334	0.0150959	9		0.0513966	0	1		1.18973	0.221123	9
	0.952429	0	25	1		0.981493	0	20	2						0.958278	0	1		0.0529161	0	1		0.803961	0	2
	0.999508	0	25	3		0.974278	0.00296904	20	5						0.984031	0.00440002	6		0.0565605	0	1		0.327526	0	1
	0.995895	0	25	2		0.978427	0	20	2						0.96693	0	1		0.0735606	0	1		0.409766	0.182565	8
	0.98799	0	25	1		0.986457	0.0225599	20	10						0.967285	0	1		0.0955479	0	1		0.52142	0	2
	0.978828	0.0128605	25	7		0.953355	0	20	1						0.977902	0.00893013	8		0.200289	0	1		0.451184	0.0686058	7
	0.954831	0	25	1		0.992753	0.015047	20	9						0.976922	0	1		0.118012	0	1		0.391418	0.0738107	7
	0.981605	0	25	1		0.998303	0	20	3						0.973732	0.00706079	8		0.152198	0	1		0.355272	0.0490256	5
	0.999605	0	25	3		0.959995	0	20	1						0.974392	0	1		0.240018	0	1		0.12385	0	1
	0.994905	0	25	2		0.968316	0	20	1						0.975465	0.00552583	7		0.432302	0.200803	7		8.64489	0	3
	0.994253	0.0100511	25	6		0.977042	0.0099987	20	8						0.976491	0	1		2.10847	0.168211	6		0.781342	0.338558	10
	0.981169	0	25	1		0.984051	0.00274931	20	6						0.950737	0	1		26.778	0	3		0.754393	0	2
	0.979272	0.0132271	25	7		0.977787	0	20	1						0.998729	0	3		3.50298	0	2		1.17423	0.215883	9
	0.968872	0	25	1		0.971661	0	20	1						0.986437	0.0217648	10		0.876144	0	1		0.557198	0	2
	0.99959	0	25	3		0.971823	0	20	1						0.95785	0	1		0.0342033	0	1		0.497933	0.165381	8
	0.989479	0	25	1		0.98637	0.0210836	20	10						0.991803	0.0141278	9		0.04688	0	1		0.42967	0	1
	0.980948	0	25	1		0.955447	0	20	1						0.967275	0	1		0.0507664	0	1		0.388276	0.117747	8
	0.97798	0.0123339	25	7		0.999016	0	20	4						0.984956	0.00283826	6		0.0606595	0	1		0.313465	0.080983	5
	0.960384	0	25	1		0.99235	0.0136493	20	9						0.972355	0.00944454	8		0.0518831	0	1		0.344015	0	1
	0.950169	0	25	1		0.962642	0	20	1						0.978344	0.00769272	8		0.0571544	0	1		0.114162	0	1
						0.98573	0.00240831	20	6						0.970429	0.00506756	5		0.0598746	0	1		0.201316	0	1
						0.978026	0.0071827	20	8						0.976561	0.00476334	7		0.098697	0	1		0.777089	0.357787	10
						0.969175	0.00355767	20	5						0.972389	0.00453731	5		0.117199	0	1		10.5247	0	4
						0.971756	0	20	1						0.951214	0	1		0.39737	0	1		0.241758	0	1
						0.977256	0.00312079	20	7						0.998437	0	3		0.468922	0.196899	7		1.33965	0.226453	9
						0.953098	0	20	1						0.986915	0.0214681	10		2.00655	0.174211	6		0.677382	0	2
						0.998862	0	20	3						0.959976	0	1		0.705995	0	1		0.40073	0.167431	8
						0.986537	0.0199186	20	10						0.991215	0.0146434	9		1.10536	0	1		0.373128	0.123161	8
						0.960923	0	20	1						0.963018	0	1		2.176	0	2		0.330046	0	1
						0.991374	0.014417	20	9						0.975144	0.0121397	8		0.0359152	0	1		0.358786	0.0469974	5
						0.961646	0	20	1						0.982838	0	2		20.6573	0	3		0.438792	0	1
						0.986603	0	20	2						0.967853	0	1		1.93404	0	2		0.448519	0.0734859	7
						0.973947	0.00892329	20	8						0.982469	0	2		2.03368	0.17567	6		0.47939	0	2
						0.971371	0	20	1						0.979368	0.00530287	7		0.291189	0	1		0.503756	0	2
						0.972401	0	20	1						0.975183	0.00584539	7		0.450437	0.193939	7		0.108939	0	1
						0.980294	0.00409848	20	7						0.971114	0.00433104	5		0.235867	0	1		0.757708	0.366063	10
						0.999114	0	20	4						0.972583	0	1		0.18159	0	1		6.09308	0	3
						0.987282	0.0200965	20	10						0.9986	0	3		0.141592	0	1		0.203632	0	1
						0.956607	0	20	1						0.987248	0.0215369	10		0.13036	0	1		1.31932	0.242096	9
						0.991578	0.0135549	20	9						0.991052	0.0136848	9		0.0796164	0	1		0.234644	0	1
						0.957993	0	20	1						0.985449	0	2		0.0652929	0	1		0.621586	0.0711644	6
						0.987185	0	20	2						0.983708	0	2		0.0629103	0	1		0.29736	0	1
						0.981895	0	20	2						0.979282	0.00986624	8		0.0532717	0	1		0.300644	0	1
						0.978849	0.00897405	20	8						0.976499	0	1		0.0545582	0	1		0.448356	0.145335	8
						0.975712	0	20	1						0.97464	0.00688567	8		0.0557685	0	1		0.428291	0	1
						0.969525	0.00369234	20	5						0.968133	0.00516712	5		0.0580137	0	1		0.37604	0.115405	8
						0.973026	0	20	1						0.969129	0	1		0.0572431	0	1		0.385477	0	1
						0.986958	0.0217315	21	10						0.972687	0.00289085	5		0.0279166	0	1		0.402825	0.0901574	7
						0.999232	0	21	4						0.972132	0	1		0.0554642	0	1		0.420342	0	1
						0.955026	0	21	1						0.998795	0	3		0.0564921	0	1		0.13001	0	1
						0.992416	0.0135836	21	9						0.986977	0.0222912	10		0.0606825	0	1		0.197949	0	1
						0.961411	0	21	1						0.95958	0	1		0.0815713	0	1		7.86003	0	3
						0.987652	0	21	2						0.992637	0.014085	9		0.0652323	0	1		0.745583	0.351103	10
						0.966314	0	21	1						0.975081	0.0102799	8		0.0699372	0	1		0.232211	0	1
						0.974757	0.0102658	21	8						0.967755	0.00509011	5		0.105742	0	1		1.23016	0.226694	9
						0.98041	0.00408136	21	6						0.982973	0.00333786	6		0.135629	0	1		0.30055	0	1
						0.974438	0.00564449	21	7						0.980588	0	2		0.193217	0	1		0.6599	0.0458622	6
						0.97196	0	21	1						0.978158	0.00555806	7		0.157397	0	1		0.357303	0.154583	8
						0.986543	0.022688	21	10						0.974042	0.00741948	8		0.211167	0	1		0.45739	0.125141	8
						0.998307	0	21	3						0.969083	0	1		0.469579	0.211159	7		0.333296	0.0831096	5
						0.953291	0	21	1						0.972285	0.00274033	5		19.7188	0	3		0.421832	0.0776299	7
						0.99228	0.0149814	21	9						0.986779	0.0226055	10		0.429877	0	1		0.357294	0.0742634	5
						0.959176	0	21	1						0.998654	0	3		2.58396	0	2		0.15435	0	1
						0.976035	0.0103643	21	8						0.952196	0	1		0.827971	0	1		0.199935	0	1
						0.978282	0	21	2						0.992017	0.0150814	9		0.0317675	0	1		6.39235	0	3
						0.978108	0.00366037	21	7						0.958113	0	1		0.049423	0	1		0.773091	0.346152	10
						0.968319	0	21	1						0.984435	0.00286411	6		0.0506619	0	1		0.244819	0	1
						0.976108	0	21	1						0.96705	0	1		0.0772248	0	1		1.14746	0.235106	9
						0.970713	0	21	1						0.978145	0.0084469	8		0.0542877	0	1		0.265371	0	1
						0.971674	0	21	1						0.974602	0.00923462	8		0.0588402	0	1		0.398519	0.198124	8
						0.951567	0	21	1						0.968268	0	1		0.0581176	0	1		0.577664	0	2
						0.986611	0.0216458	21	10						0.969856	0	1		0.0636082	0	1		0.306045	0	1
						0.998611	0	21	3						0.979386	0	2		0.113593	0.0519628	5		0.565403	0	2
						0.960756	0	21	1						0.974206	0.00473642	7		0.222496	0	1		0.479993	0.0861749	7
						0.991631	0.014377	21	9						0.976605	0	1		0.1913	0	1		0.398218	0.0953986	7
						0.984912	0.00382146	21	6						0.977786	0	1		0.206764	0	1		0.341274	0.0709805	5
						0.977753	0.00831611	21	8						0.986849	0.0217862	10		0.484767	0.216121	7		0.359712	0	1
						0.970613	0	21	1						0.999103	0	4		24.0683	0	3		0.121357	0	1
						0.977448	0.00517027	21	7						0.952421	0	1		1.90618	0.165559	6		7.13768	0	3
						0.9715	0.00354902	21	5						0.955687	0	1		1.6996	0	1		0.793887	0.347143	10
						0.953116	0	21	1						0.991713	0.0139951	9		0.834578	0	1		1.12447	0.219752	9
						0.99906	0	21	4						0.986196	0	2		0.0340644	0	1		0.682233	0	2
						0.986675	0.0210069	21	10						0.963318	0	1		0.0470649	0	1		0.608787	0	2
						0.991314	0.014158	21	9						0.983335	0	2		0.0796622	0	1		0.478824	0.160343	8
						0.986264	0	21	2						0.97279	0.010275	8		0.0522036	0	1		0.420488	0	1
						0.960417	0	21	1						0.977414	0.00913516	8		0.0528546	0	1		0.389682	0.112439	8
						0.961869	0	21	1						0.973768	0.00669567	8		0.0573131	0	1		0.308912	0.0849433	5
						0.975918	0.0107812	21	8						0.969982	0.00531099	5		0.0553912	0	1		0.318907	0	1
						0.969033	0	21	1						0.977978	0.00219201	7		0.0625339	0	1		0.361164	0.047301	5
						0.980301	0	21	2						0.976391	0	1		0.113637	0	1		0.353815	0	1
						0.979315	0.00374967	21	7						0.970748	0	1		0.137035	0	1		0.114426	0	1
						0.977296	0	21	1						0.973681	0	1		0.369019	0	1		0.19471	0	1
						0.97448	0.00423526	21	7						0.95121	0	1		0.183771	0	1		8.29519	0	3
						0.974434	0.00196887	21	5						0.986814	0.0214909	10		0.210274	0	1		0.77802	0.359395	10
						0.998878	0	21	3						0.997729	0	3		0.445305	0.200131	7		0.242368	0	1
						0.955007	0	21	1						0.991195	0.0143336	9		2.25429	0.16991	6		1.37187	0.225817	9
						0.986925	0.0205094	21	10						0.98567	0	2		4.05748	0	2		0.397162	0.167784	8
						0.992133	0.0135395	21	9						0.974841	0.0122929	8		0.901259	0	1		0.305227	0.0837101	5
						0.959066	0	21	1						0.982556	0	2		25.2874	0	3		0.582476	0.0540437	6
						0.986488	0	21	2						0.969517	0.00271391	5		0.0369565	0	1		0.510127	0	2
						0.970332	0	21	1						0.97295	0	1		0.118453	0	1		0.453139	0.0904336	7
						0.978326	0.00905444	21	8						0.975071	0.00599828	7		0.258501	0	1		0.380629	0.121229	8
						0.96803	0.00507394	21	5						0.973639	0.00315091	5		0.157668	0	1		0.318425	0	1
						0.975475	0.0067927	21	8						0.987272	0.0215455	10		0.19607	0	1		0.355844	0.0448568	5
						0.972625	0.00501094	21	5						0.998519	0	3		0.487279	0.18891	7		0.110896	0	1
						0.981485	0	21	2						0.987044	0	2		2.13011	0.176839	6		0.766456	0.364534	10
						0.974459	0	21	1						0.991082	0.0137352	9		2.21344	0	2		7.42473	0	3
						0.976532	0	21	1						0.982278	0	2		0.0881906	0	1		0.204147	0	1
						0.987082	0.0222431	22	10						0.979803	0.00954468	8		1.19283	0	1		1.26588	0.241942	9
						0.952419	0	22	1						0.976411	0	1		0.0661911	0	1		0.233699	0	1
						0.998956	0	22	4						0.975452	0.00702848	8		0.0628121	0	1		0.637625	0.0463043	6
						0.959808	0	22	1						0.968135	0.00457262	5		0.048412	0	1		0.298465	0	1
						0.992485	0.0139212	22	9						0.969469	0	1		0.0488386	0	1		0.453309	0.137437	8
						0.988186	0	22	2						0.972769	0.00236587	5		0.0536325	0	1		0.38939	0.150799	8
						0.97472	0.00995352	22	8						0.97083	0	1		0.0501479	0	1		0.310117	0	1
						0.980166	0.00626346	22	7						0.95001	0	1		0.0514929	0	1		0.326714	0	1
						0.975106	0.00743872	22	8						0.998242	0	3		0.763915	0	1		0.480091	0	2
						0.979579	0	22	2						0.986954	0.0224937	10		0.0309668	0	1		0.382841	0.0773778	7
						0.974304	0	22	1						0.959686	0	1		0.0477354	0	1		0.422417	0	1
						0.978934	0	22	2						0.99262	0.0139228	9		0.050843	0	1		0.445143	0	1
						0.951727	0	22	1						0.982935	0	2		0.0535452	0	1		0.134349	0	1
						0.986635	0.0227547	22	10						0.975819	0.00963106	8		0.101153	0	1		0.769557	0.351302	10
						0.999096	0	22	4						0.98165	0.00491497	6		0.0584852	0	1		11.1469	0	4
						0.95876	0	22	1						0.973419	0.00806778	8		0.0577312	0	1		0.205135	0	1
						0.992284	0.014991	22	9						0.979059	0.0043372	7		0.0715232	0	1		0.220629	0	1
						0.967431	0	22	1						0.967677	0.00475766	5		0.0809203	0	1		1.21624	0.224586	9
						0.975625	0.010059	22	8						0.972794	0.00472332	5		0.11234	0	1		0.719433	0	2
						0.984339	0.0038891	22	6						0.96862	0	1		0.313822	0	1		0.267581	0	1
						0.978956	0.00402784	22	7						0.971286	0	1		0.40788	0	1		0.595059	0	2
						0.969846	0.00227671	22	5						0.951896	0	1		0.448398	0.198638	7		0.363217	0.1681	8
						0.976776	0	22	1						0.986727	0.0225909	10		1.97367	0.173645	6		0.438567	0.148746	8
						0.975648	0	22	1						0.999314	0	4		19.7828	0	3		0.376522	0.109434	8
						0.974937	0	22	1						0.957778	0	1		1.00176	0	1		0.328274	0.0871419	5
						0.951104	0	22	1						0.992438	0.0149324	9		3.63883	0	2		0.449121	0.0356725	7
						0.986344	0.0216584	22	10						0.973882	0.0106781	8		0.0284857	0	1		0.418539	0	1
						0.998896	0	22	3						0.983927	0.00277191	6		0.053447	0	1		0.336833	0	1
						0.958685	0	22	1						0.980407	0.00804746	8		0.0556893	0	1		0.374926	0	1
						0.991667	0.0143491	22	9						0.967053	0	1		0.0589803	0	1		0.156787	0	1
						0.98498	0.00332854	22	6						0.969633	0	1		0.0627022	0	1		0.199918	0	1
						0.978599	0.00801175	22	8						0.972482	0.00448394	5		0.0732203	0	1		0.767089	0.346554	10
						0.973047	0.00800222	22	8						0.977343	0	1		0.0677038	0	1		4.39918	0	3
						0.977073	0.00362708	22	7						0.986918	0.0217129	10		0.0561091	0	1		1.14419	0.230137	9
						0.974515	0.0028261	22	7						0.951896	0	1		0.147285	0	1		0.692828	0	2
						0.97071	0.00279935	22	5						0.999051	0	4		0.119178	0.0480052	5		0.393677	0.200686	8
						0.998841	0	22	3						0.957166	0	1		0.474608	0.208919	7		0.568247	0	2
						0.986872	0.0217975	22	10						0.991808	0.0139748	9		2.22745	0.163677	6		0.323069	0.0445512	5
						0.953521	0	22	1						0.962944	0	1		20.6323	0	3		0.364659	0	1
						0.991534	0.0137769	22	9						0.986164	0	2		2.51496	0	2		0.396412	0.0979051	7
						0.987639	0	22	2						0.965618	0	1		0.853475	0	1		0.374406	0.0515059	5
						0.969929	0	22	1						0.972762	0.0105452	8		0.75357	0	1		0.0282964	0	1
						0.975827	0.0111941	22	8						0.983585	0	2		0.0321706	0	1		0.117476	0	1
						0.981004	0	22	2						0.978126	0	2		0.0494538	0	1		0.795444	0.347273	10
						0.978071	0.00421613	22	7						0.976939	0.00911689	8		0.049571	0	1		6.74821	0	3
						0.974765	0.00452067	22	7						0.975344	0.00595777	7		0.0770561	0	1		0.766858	0	2
						0.97224	0.00299487	22	5						0.975594	0.0031633	7		0.0538536	0	1		1.12845	0.220556	9
						0.998844	0	22	3						0.977478	0	1		0.0564375	0	1		0.559263	0	2
						0.98706	0.0210001	22	10						0.971013	0	1		0.0651779	0	1		0.491251	0.155035	8
						0.986832	0	22	2						0.951751	0	1		0.071552	0	1		0.418898	0	1
						0.991429	0.0134489	22	9						0.987082	0.0213721	10		0.109941	0	1		0.402763	0.114675	8
						0.982213	0	22	2						0.998834	0	3		0.116716	0	1		0.308905	0.0751703	5
						0.980064	0.0101844	22	8						0.95892	0	1		0.133289	0	1		0.322509	0	1
						0.976995	0	22	1						0.991207	0.014314	9		0.402601	0	1		0.362239	0.038708	5
						0.974547	0.00721008	22	8						0.962171	0	1		0.200956	0	1		0.337788	0	1
						0.968589	0.00492853	22	5						0.985896	0	2		0.250823	0	1		0.114057	0	1
						0.97135	0	22	1						0.975554	0.0124314	8		0.485163	0.214947	7		0.194996	0	1
						0.95154	0	23	1						0.98266	0	2		0.941969	0	1		5.68454	0	3
						0.986964	0.0221911	23	10						0.978123	0	2		1.94258	0.167324	6		0.776897	0.362668	10
						0.99905	0	23	4						0.978215	0.00774166	8		2.68561	0	2		0.243021	0	1
						0.95948	0	23	1						0.969572	0.00312874	5		23.2477	0	3		1.36823	0.223221	9
						0.992463	0.0141222	23	9						0.975575	0.00639015	7		0.0324533	0	1		0.580979	0	2
						0.985346	0	23	2						0.973858	0.00274137	5		2.00398	0.166555	6		0.409342	0.157076	8
						0.9753	0.0102606	23	8						0.974357	0.0020966	5		27.3314	0	3		0.540312	0.0796857	6
						0.973526	0.00753373	23	8						0.99898	0	4		2.46144	0	2		0.371663	0.131906	8
						0.970156	0	23	1						0.954954	0	1		0.690476	0	1		0.472733	0.0705046	7
						0.972509	0.00287176	23	5						0.987412	0.0214366	10		0.426914	0.193332	7		0.304462	0.0782491	5
						0.977468	0	23	1						0.991292	0.0141484	9		0.226555	0	1		0.362695	0.0772758	5
						0.977941	0.00451543	23	7						0.95573	0	1		0.189764	0	1		0.313649	0	1
						0.979356	0	23	2						0.979136	0.00997343	8		0.112827	0	1		0.343234	0	1
						0.980345	0	23	2						0.964424	0	1		0.110471	0	1		0.104	0	1
						0.986628	0.0226969	23	10						0.969792	0	1		0.0817609	0	1		0.202841	0	1
						0.99836	0	23	3						0.971086	0.00903135	8		0.0657651	0	1		0.763381	0.364318	10
						0.952078	0	23	1						0.973706	0	1		0.0541759	0	1		14.563	0	4
						0.992334	0.0150959	23	9						0.975354	0.00665883	8		0.0460928	0	1		0.231807	0	1
						0.958278	0	23	1						0.973232	0.00430127	5		0.0476805	0	1		1.33739	0.23945	9
						0.984031	0.00440002	23	6						0.97519	0	1		0.0518183	0	1		0.37871	0.174498	8
						0.96693	0	23	1										0.0487664	0	1		0.617281	0.0448369	6
						0.967285	0	23	1										0.0504396	0	1		0.506229	0.130636	8
						0.977902	0.00893013	23	8										0.0497012	0	1		0.29849	0	1
						0.976922	0	23	1										0.0306293	0	1		0.324276	0	1
						0.973732	0.00706079	23	8										0.0498706	0	1		0.358514	0.0733829	5
						0.974392	0	23	1										0.0614817	0	1		0.436342	0	1
						0.975465	0.00552583	23	7										0.0872675	0	1		0.124905	0	1
						0.976491	0	23	1										0.0665997	0	1		0.773642	0.350095	10
						0.950737	0	23	1										0.0643907	0	1		0.202841	0	1
						0.998729	0	23	3										0.0733016	0	1		10.536	0	4
						0.986437	0.0217648	23	10										0.0765239	0	1		0.22842	0	1
						0.95785	0	23	1										0.0649013	0	1		1.23055	0.224237	9
						0.991803	0.0141278	23	9										0.12747	0	1		0.264834	0	1
						0.967275	0	23	1										0.136961	0	1		0.717719	0	2
						0.984956	0.00283826	23	6										0.489993	0.204031	7		0.285825	0	1
						0.972355	0.00944454	23	8										1.95745	0.173823	6		0.362878	0.172525	8
						0.978344	0.00769272	23	8										2.65698	0	2		0.604181	0	2
						0.970429	0.00506756	23	5										1.21123	0	1		0.452147	0	2
						0.976561	0.00476334	23	7										0.720033	0	1		0.429411	0.148521	8
						0.972389	0.00453731	23	5										0.839075	0	1		0.40086	0.0972166	7
						0.951214	0	23	1										0.0314865	0	1		0.404805	0.0516047	7
						0.998437	0	23	3										0.0495593	0	1		0.438994	0	1
						0.986915	0.0214681	23	10										0.0526266	0	1		0.339958	0	1
						0.959976	0	23	1										0.0515469	0	1		0.0266802	0	1
						0.991215	0.0146434	23	9										0.0521153	0	1		0.144566	0	1
						0.963018	0	23	1										0.0579634	0	1		0.202219	0	1
						0.975144	0.0121397	23	8										0.152062	0	1		0.783213	0.344545	10
						0.982838	0	23	2										0.0628836	0	1		8.57432	0	3
						0.967853	0	23	1										0.0838885	0	1		0.23839	0	1
						0.982469	0	23	2										0.0873055	0	1		1.1458	0.229819	9
						0.979368	0.00530287	23	7										0.0672306	0	1		0.259317	0	1
						0.975183	0.00584539	23	7										0.0675335	0	1		0.703985	0	2
						0.971114	0.00433104	23	5										0.330504	0	1		0.405377	0.202798	8
						0.972583	0	23	1										0.191906	0	1		0.571692	0	2
						0.9986	0	23	3										0.210511	0	1		0.452088	0	2
						0.987248	0.0215369	23	10										0.727425	0	1		0.454663	0.125954	8
						0.991052	0.0136848	23	9										0.428586	0.202126	7		0.323677	0.051358	5
						0.985449	0	23	2										2.02552	0.173176	6		0.404752	0.104247	7
						0.983708	0	23	2										22.4257	0	3		0.377558	0.0448013	5
						0.979282	0.00986624	23	8										3.18805	0	2		0.384977	0.0342465	5
						0.976499	0	23	1										0.0285495	0	1		0.0283171	0	1
						0.97464	0.00688567	23	8										0.0547291	0	1		0.116624	0	1
						0.968133	0.00516712	23	5										0.0571938	0	1		9.79777	0	4
						0.969129	0	23	1										0.0622209	0	1		0.216955	0	1
						0.972687	0.00289085	23	5										0.0712436	0	1		0.804336	0.345469	10
						0.972132	0	23	1										0.0657799	0	1		1.1568	0.227141	9
						0.998795	0	24	3										0.069326	0	1		0.220846	0	1
						0.986977	0.0222912	24	10										0.0821319	0	1		0.475449	0.162109	8
						0.95958	0	24	1										0.0896964	0	1		0.276059	0	1
						0.992637	0.014085	24	9										0.114725	0	1		0.326015	0	1
						0.975081	0.0102799	24	8										0.13736	0	1		0.341327	0.148014	8
						0.967755	0.00509011	24	5										0.224344	0	1		0.375289	0	1
						0.982973	0.00333786	24	6										0.191477	0	1		0.401106	0.108655	8
						0.980588	0	24	2										0.198558	0	1		0.368693	0.0703393	5
						0.978158	0.00555806	24	7										0.468632	0.208438	7		0.39804	0	1
						0.974042	0.00741948	24	8										2.27076	0.164027	6
						0.969083	0	24	1										19.5719	0	3
						0.972285	0.00274033	24	5										3.05159	0	2
						0.986779	0.0226055	24	10										0.796067	0	1
						0.998654	0	24	3										1.09414	0	1
						0.952196	0	24	1										0.0341861	0	1
						0.992017	0.0150814	24	9										0.0499249	0	1
						0.958113	0	24	1										0.0558153	0	1
						0.984435	0.00286411	24	6										0.0633428	0	1
						0.96705	0	24	1										0.0586273	0	1
						0.978145	0.0084469	24	8										0.0743127	0	1
						0.974602	0.00923462	24	8										0.0672273	0	1
						0.968268	0	24	1										0.0698787	0	1
						0.969856	0	24	1										0.0720645	0	1
						0.979386	0	24	2										0.100679	0	1
						0.974206	0.00473642	24	7										0.128215	0	1
						0.976605	0	24	1										0.490499	0.206445	7
						0.977786	0	24	1										1.83024	0.164779	6
						0.986849	0.0217862	24	10										0.271106	0	1
						0.999103	0	24	4										24.045	0	3
						0.952421	0	24	1										2.70805	0	2
						0.955687	0	24	1										0.196832	0	1
						0.991713	0.0139951	24	9										0.204562	0	1
						0.986196	0	24	2										0.681734	0	1
						0.963318	0	24	1										0.948783	0	1
						0.983335	0	24	2										0.0318126	0	1
						0.97279	0.010275	24	8										0.0463853	0	1
						0.977414	0.00913516	24	8										0.0470133	0	1
						0.973768	0.00669567	24	8										0.0487014	0	1
						0.969982	0.00531099	24	5										0.0544231	0	1
						0.977978	0.00219201	24	7										0.0745418	0	1
						0.976391	0	24	1										0.0605506	0	1
						0.970748	0	24	1										0.0596272	0	1
						0.973681	0	24	1										0.0963816	0	1
						0.95121	0	24	1										0.119863	0	1
						0.986814	0.0214909	24	10										0.149693	0	1
						0.997729	0	24	3										0.273934	0	1
						0.991195	0.0143336	24	9										0.170355	0	1
						0.98567	0	24	2										0.201664	0	1
						0.974841	0.0122929	24	8										0.454115	0.199277	7
						0.982556	0	24	2										2.27193	0.169581	6
						0.969517	0.00271391	24	5										24.2447	0	3
						0.97295	0	24	1										4.43308	0	2
						0.975071	0.00599828	24	7										0.440414	0	1
						0.973639	0.00315091	24	5										0.919423	0	1
						0.987272	0.0215455	24	10										0.0363791	0	1
						0.998519	0	24	3										2.02765	0.174955	6
						0.987044	0	24	2										0.476672	0.195677	7
						0.991082	0.0137352	24	9										0.186949	0	1
						0.982278	0	24	2										0.201793	0	1
						0.979803	0.00954468	24	8										2.18938	0	2
						0.976411	0	24	1										1.22231	0	1
						0.975452	0.00702848	24	8										0.831528	0	1
						0.968135	0.00457262	24	5										0.119006	0	1
						0.969469	0	24	1										0.109038	0	1
						0.972769	0.00236587	24	5										0.0475642	0	1
						0.97083	0	24	1										0.068197	0	1
						0.95001	0	25	1										0.0643638	0	1
						0.998242	0	25	3										0.0605357	0	1
						0.986954	0.0224937	25	10										0.0537191	0	1
						0.959686	0	25	1										0.0541142	0	1
						0.99262	0.0139228	25	9										0.0552975	0	1
						0.982935	0	25	2										0.0572844	0	1
						0.975819	0.00963106	25	8										0.0565166	0	1
						0.98165	0.00491497	25	6										0.411147	0	1
						0.973419	0.00806778	25	8										0.0283386	0	1
						0.979059	0.0043372	25	7										0.0495261	0	1
						0.967677	0.00475766	25	5										0.0562703	0	1
						0.972794	0.00472332	25	5										0.112217	0	1
						0.96862	0	25	1										0.0572972	0	1
						0.971286	0	25	1										0.105942	0	1
						0.951896	0	25	1										0.0828113	0	1
						0.986727	0.0225909	25	10										0.0799791	0	1
						0.999314	0	25	4										0.061586	0	1
						0.957778	0	25	1										0.31341	0	1
						0.992438	0.0149324	25	9										0.436548	0.20537	7
						0.973882	0.0106781	25	8										1.85012	0.171002	6
						0.983927	0.00277191	25	6										18.1782	0	3
						0.980407	0.00804746	25	8										0.0648218	0	1
						0.967053	0	25	1										0.0686719	0	1
						0.969633	0	25	1										0.939571	0	1
						0.972482	0.00448394	25	5										0.0679328	0	1
						0.977343	0	25	1										0.586097	0	1
						0.986918	0.0217129	25	10										0.0284985	0	1
						0.951896	0	25	1										20.9864	0	3
						0.999051	0	25	4										2.28973	0	2
						0.957166	0	25	1										2.22763	0.164024	6
						0.991808	0.0139748	25	9										0.795098	0	1
						0.962944	0	25	1										0.474668	0.211907	7
						0.986164	0	25	2										0.50331	0	1
						0.965618	0	25	1										0.148661	0	1
						0.972762	0.0105452	25	8										0.115369	0	1
						0.983585	0	25	2										0.0972844	0	1
						0.978126	0	25	2										0.0733883	0	1
						0.976939	0.00911689	25	8										0.0703556	0	1
						0.975344	0.00595777	25	7										0.049569	0	1
						0.975594	0.0031633	25	7										0.0643335	0	1
						0.977478	0	25	1										0.0516964	0	1
						0.971013	0	25	1										0.0528847	0	1
						0.951751	0	25	1										0.0546868	0	1
						0.987082	0.0213721	25	10										0.18468	0	1
						0.998834	0	25	3										0.0575055	0	1
						0.95892	0	25	1										0.197121	0	1
						0.991207	0.014314	25	9										0.0564405	0	1
						0.962171	0	25	1										0.0324272	0	1
						0.985896	0	25	2										1.91793	0.167433	6
						0.975554	0.0124314	25	8										22.4343	0	3
						0.98266	0	25	2										2.36197	0	2
						0.978123	0	25	2										0.853094	0	1
						0.978215	0.00774166	25	8										0.497659	0.21484	7
						0.969572	0.00312874	25	5										0.324148	0	1
						0.975575	0.00639015	25	7										0.263352	0	1
						0.973858	0.00274137	25	5										0.19545	0	1
						0.974357	0.0020966	25	5										0.170434	0	1
						0.99898	0	25	4										0.115441	0	1
						0.954954	0	25	1										0.104484	0	1
						0.987412	0.0214366	25	10										0.0674898	0	1
						0.991292	0.0141484	25	9										0.0579813	0	1
						0.95573	0	25	1										0.0501177	0	1
						0.979136	0.00997343	25	8										0.0554688	0	1
						0.964424	0	25	1										0.0510469	0	1
						0.969792	0	25	1										0.0545273	0	1
						0.971086	0.00903135	25	8										0.0530131	0	1
						0.973706	0	25	1										0.0533701	0	1
						0.975354	0.00665883	25	8										0.0524427	0	1
						0.973232	0.00430127	25	5										0.0314898	0	1
						0.97519	0	25	1										25.1144	0	3
																			3.91958	0	2
																			2.15725	0.169454	6
																			0.897823	0	1
																			0.178985	0	1
																			0.430453	0.192092	7
																			0.129506	0	1
																			0.118486	0	1
																			0.103757	0	1
																			0.0463621	0	1
																			0.0753589	0	1
																			0.0650338	0	1
																			0.0612562	0	1
																			0.0505521	0	1
																			0.0577064	0	1
																			0.052621	0	1
																			0.0539573	0	1
																			0.0540916	0	1
																			0.235279	0	1
																			0.336586	0	1
																			0.0327565	0	1
																			0.0484521	0	1
																			0.0564143	0	1
																			0.0599068	0	1
																			0.206488	0	1
																			0.129287	0	1
																			0.1204	0	1
																			0.195617	0	1
																			0.0934233	0	1
																			0.490975	0.203442	7
																			1.97669	0.173981	6
																			0.0844673	0	1
																			0.0651491	0	1
																			2.7275	0	2
																			0.0771544	0	1
																			1.21326	0	1
																			0.068616	0	1
																			0.709187	0	1
																			0.0710182	0	1
																			0.876433	0	1
																			0.0726579	0	1
																			0.0299857	0	1
																			1.96389	0.1724	6
																			21.2055	0	3
																			4.66837	0	2
																			0.611755	0	1
																			0.550995	0	1
																			0.422803	0.20562	7
																			0.214118	0	1
																			0.205172	0	1
																			0.143454	0	1
																			0.107406	0	1
																			0.0747223	0	1
																			0.0704636	0	1
																			0.0656987	0	1
																			0.0609918	0	1
																			0.0568256	0	1
																			0.0560291	0	1
																			0.0500165	0	1
																			0.0539967	0	1
																			0.0525076	0	1
																			0.0517703	0	1
																			0.052005	0	1
																			0.0293777	0	1
																			20.3107	0	3
																			2.43083	0	2
																			0.827649	0	1
																			0.469207	0.209096	7
																			0.0471899	0	1
																			0.0482205	0	1
																			0.0502564	0	1
																			0.216353	0	1
																			0.189133	0	1
																			0.142951	0	1
																			0.0533491	0	1
																			0.0556746	0	1
																			0.0742574	0	1
																			0.0588842	0	1
																			0.0601132	0	1
																			0.0707572	0	1
																			0.0671458	0	1
																			0.538596	0	1
																			0.0304917	0	1
																			25.3133	0	3
																			1.95772	0	2
																			1.75063	0.160887	6
																			0.526037	0	1
																			0.479518	0.214958	7
																			0.316224	0	1
																			0.120343	0	1
																			0.109872	0	1
																			0.0755789	0	1
																			0.0645523	0	1
																			0.061859	0	1
																			0.0593337	0	1
																			0.0558296	0	1
																			0.04685	0	1
																			0.0527722	0	1
																			0.0476293	0	1
																			0.051794	0	1
																			0.0502372	0	1
																			0.04912	0	1
																			0.0343823	0	1
																			24.4106	0	3
																			0.945501	0	1
																			0.51986	0	1
																			0.450727	0.20071	7
																			0.247388	0	1
																			0.149053	0	1
																			0.12645	0	1
																			0.11159	0	1
																			0.0826006	0	1
																			0.0673835	0	1
																			0.0457927	0	1
																			0.0461258	0	1
																			0.0466108	0	1
																			0.0618355	0	1
																			0.0486322	0	1
																			0.0578909	0	1
																			0.0530818	0	1
																			0.0519865	0	1
																			0.195636	0	1

## Sheet: Fig. 4
	Fig. 4a			Fig. 4b			Fig. 4c									Fig. 4d			Fig. 4e
	cc	cluster_groups		cc	cluster_groups		monkey_J_spike_pred	monkey_J_spike_sec	monkey_J_lfp_pred	monkey_J_lfp_sec	monkey_C_spike_pred	monkey_C_spike_sec	monkey_C_lfp_pred	monkey_C_lfp_sec		pp_one_step_spike	cluster_groups		cc_one_step_lfp	cluster_groups
	0.378407	cluster 6		0.387543	cluster 9		0.386126	0.187073	0.372722	0.179247	0.301188	0.095877	0.334722	0.0472177		0.168484	cluster 6		0.160509	cluster 9
	0.461106	cluster 6		0.403765	cluster 9		0.409481	0.113314	0.358097	0.120081	0.42747	0.127205	0.395522	0.0654875		0.150835	cluster 6		0.19696	cluster 9
	0.391249	cluster 6		0.325783	cluster 9		0.451021	0.0825704	0.371466	0.0887163	0.358952	0.0766296	0.404729	0.0906474		0.184662	cluster 6		0.162603	cluster 9
	0.502971	cluster 6		0.413736	cluster 9		0.420371	0.113335	0.374629	0.102613	0.366918	0.0761637	0.374435	0.0516988		0.159182	cluster 6		0.198464	cluster 9
	0.428954	cluster 6		0.442921	cluster 9		0.413135	0.145406	0.287636	0.126438	0.405693	0.134418	0.376349	0.0472618		0.173475	cluster 6		0.141487	cluster 9
	0.496969	cluster 6		0.424799	cluster 9		0.40647	0.0737392	0.342899	0.218728	0.273896	0.0987028	0.240172	0.0226342		0.131011	cluster 6		0.187247	cluster 9
	0.411716	cluster 6		0.453348	cluster 9		0.405329	0.276418	0.241229	0.260181	0.382655	0.136497	0.292991	0.147418		0.191727	cluster 6		0.206757	cluster 9
	0.38413	cluster 6		0.466259	cluster 9		0.335596	0.19695	0.304042	0.227835	0.40481	0.135786	0.308615	0.126861		0.158997	cluster 6		0.196065	cluster 9
	0.441039	cluster 6		0.334704	cluster 9		0.464697	0.270068	0.325275	0.286939	0.34374	0.220301	0.271113	0.152268		0.197576	cluster 6		0.131932	cluster 9
	0.448585	cluster 6		0.347715	cluster 9		0.435084	0.182151	0.310602	0.285561	0.392632	0.183841	0.321686	0.140473		0.181011	cluster 6		0.133651	cluster 9
	0.490231	cluster 6		0.340471	cluster 9		0.43295	0.10529	0.342801	0.160747	0.462589	0.306162	0.417735	0.153349		0.158322	cluster 6		0.136588	cluster 9
	0.457745	cluster 6		0.32976	cluster 9		0.405439	0.109624	0.384749	0.0962079	0.275833	0.369479	0.384633	0.18026		0.164301	cluster 6		0.165925	cluster 9
	0.483132	cluster 6		0.451221	cluster 9		0.385874	0.0982111	0.332899	0.136131	0.383871	0.359951	0.42097	0.171856		0.204996	cluster 6		0.18448	cluster 9
	0.432958	cluster 6		0.449964	cluster 9		0.393797	0.0999017	0.336989	0.089538	0.332628	0.342384	0.459238	0.194998		0.0571472	cluster 6		0.200069	cluster 9
	0.451835	cluster 6		0.364053	cluster 9		0.488779	0.0701682	0.353765	0.202422	0.376483	0.42276	0.460628	0.182553		0.165084	cluster 6		0.181522	cluster 9
	0.437455	cluster 6		0.390511	cluster 9		0.365167	0.120651	0.405153	0.225154	0.438328	0.378588	0.32757	0.177939		0.0680151	cluster 6		0.219768	cluster 9
	0.355423	cluster 6		0.437563	cluster 9		0.43117	0.289967	0.289524	0.190181	0.433203	0.243779	0.253253	0.175706		0.0974354	cluster 6		0.207425	cluster 9
	0.466901	cluster 6		0.403388	cluster 9		0.493024	0.148556	0.352634	0.325685	0.455885	0.203075	0.345126	0.128742		0.204739	cluster 6		0.217927	cluster 9
	0.428619	cluster 6		0.368068	cluster 9		0.475075	0.165957	0.422985	0.312014	0.471136	0.269022	0.204269	0.114654		0.160776	cluster 6		0.199513	cluster 9
	0.380221	cluster 6		0.451247	cluster 9		0.459438	0.164007	0.31711	0.162405	0.389751	0.274059	0.325367	0.0982961		0.180565	cluster 6		0.170423	cluster 9
	0.379128	cluster 6		0.407142	cluster 9		0.47236	0.184966	0.451657	0.211851						0.123439	cluster 6		0.192397	cluster 9
	0.370982	cluster 6		0.402408	cluster 9		0.470727	0.162549	0.410387	0.252552						0.116149	cluster 6		0.204788	cluster 9
	0.467736	cluster 6		0.425481	cluster 9		0.456652	0.254506	0.42755	0.191079						0.201819	cluster 6		0.157518	cluster 9
	0.416195	cluster 6		0.431537	cluster 9		0.467094	0.220387	0.424573	0.128383						0.165589	cluster 6		0.150424	cluster 9
	0.4277	cluster 6		0.396548	cluster 9		0.464473	0.18769	0.413909	0.281593						0.178404	cluster 6		0.163776	cluster 9
	0.399817	cluster 6		0.433358	cluster 9		0.519537	0.155517	0.423983	0.33362						0.113423	cluster 6		0.178568	cluster 9
	0.352565	cluster 6		0.417696	cluster 9		0.547328	0.133577	0.477643	0.20374						0.0880067	cluster 6		0.182793	cluster 9
	0.459019	cluster 6		0.46659	cluster 9		0.55579	0.114066	0.460079	0.226641						0.197853	cluster 6		0.170566	cluster 9
	0.483617	cluster 6		0.402309	cluster 9		0.576082	0.2153	0.525751	0.202						0.194106	cluster 6		0.158787	cluster 9
	0.464376	cluster 6		0.41104	cluster 9		0.484033	0.196445	0.335244	0.175445						0.160365	cluster 6		0.167324	cluster 9
	0.365354	cluster 6		0.42175	cluster 9		0.554553	0.0556381	0.437476	0.137963						0.102381	cluster 6		0.218163	cluster 9
	0.457257	cluster 6		0.417093	cluster 9		0.533243	0.142749	0.437485	0.192557						0.183722	cluster 6		0.170143	cluster 9
	0.483672	cluster 6		0.373203	cluster 9		0.53012	0.085938	0.52639	0.103142						0.197993	cluster 6		0.125646	cluster 9
	0.480792	cluster 6		0.417138	cluster 9		0.51189	0.185672	0.432895	0.159822						0.199167	cluster 6		0.185274	cluster 9
	0.463237	cluster 6		0.43995	cluster 9		0.604335	0.136901	0.438437	0.147425						0.171524	cluster 6		0.192971	cluster 9
	0.475776	cluster 6		0.403435	cluster 9											0.156132	cluster 6		0.21192	cluster 9
	0.476949	cluster 6		0.422182	cluster 9											0.187337	cluster 6		0.200482	cluster 9
	0.481495	cluster 6		0.436801	cluster 9											0.191599	cluster 6		0.167272	cluster 9
	0.480012	cluster 6		0.398266	cluster 9											0.18906	cluster 6		0.20426	cluster 9
	0.468942	cluster 6		0.467158	cluster 9											0.163651	cluster 6		0.203468	cluster 9
	0.496174	cluster 6		0.415876	cluster 9											0.163923	cluster 6		0.207144	cluster 9
	0.485202	cluster 6		0.421714	cluster 9											0.189808	cluster 6		0.195033	cluster 9
	0.490199	cluster 6		0.422433	cluster 9											0.195371	cluster 6		0.153064	cluster 9
	0.476044	cluster 6		0.348417	cluster 9											0.178285	cluster 6		0.154892	cluster 9
	0.469717	cluster 6		0.473221	cluster 9											0.166171	cluster 6		0.22921	cluster 9
	0.450791	cluster 6		0.407343	cluster 9											0.155056	cluster 6		0.210501	cluster 9
	0.494376	cluster 6		0.444917	cluster 9											0.174495	cluster 6		0.210347	cluster 9
	0.483713	cluster 6		0.413547	cluster 9											0.197829	cluster 6		0.173444	cluster 9
	0.476804	cluster 6		0.397135	cluster 9											0.18335	cluster 6		0.195508	cluster 9
	0.476082	cluster 6		0.47346	cluster 9											0.168882	cluster 6		0.225361	cluster 9
	0.4762	cluster 6		0.420789	cluster 9											0.15985	cluster 6		0.214946	cluster 9
	0.497437	cluster 6		0.435857	cluster 9											0.179188	cluster 6		0.212753	cluster 9
	0.492965	cluster 6		0.436502	cluster 9											0.196495	cluster 6		0.176391	cluster 9
	0.477516	cluster 6		0.400157	cluster 9											0.165852	cluster 6		0.17049	cluster 9
	0.477722	cluster 6		0.461828	cluster 9											0.164938	cluster 6		0.20476	cluster 9
	0.498927	cluster 6		0.422933	cluster 9											0.171228	cluster 6		0.210518	cluster 9
	0.493928	cluster 6		0.440323	cluster 9											0.178224	cluster 6		0.200365	cluster 9
	0.484005	cluster 6		0.434908	cluster 9											0.202278	cluster 6		0.187975	cluster 9
	0.484914	cluster 6		0.408528	cluster 9											0.176897	cluster 6		0.187337	cluster 9
	0.477557	cluster 6		0.48244	cluster 9											0.163344	cluster 6		0.220571	cluster 9
	0.491052	cluster 6		0.423897	cluster 9											0.167635	cluster 6		0.217003	cluster 9
	0.495459	cluster 6		0.449772	cluster 9											0.195419	cluster 6		0.219848	cluster 9
	0.486195	cluster 6		0.429239	cluster 9											0.19843	cluster 6		0.208323	cluster 9
	0.477423	cluster 6		0.436386	cluster 9											0.191137	cluster 6		0.216123	cluster 9
	0.476729	cluster 6		0.485631	cluster 9											0.166226	cluster 6		0.214771	cluster 9
	0.495068	cluster 6		0.424866	cluster 9											0.173395	cluster 6		0.19364	cluster 9
	0.49489	cluster 6		0.450731	cluster 9											0.189165	cluster 6		0.213236	cluster 9
	0.48403	cluster 6		0.411914	cluster 9											0.200429	cluster 6		0.191983	cluster 9
	0.477137	cluster 6		0.445841	cluster 9											0.181239	cluster 6		0.209854	cluster 9
	0.475788	cluster 6		0.479174	cluster 9											0.161283	cluster 6		0.217211	cluster 9
	0.49016	cluster 6		0.422493	cluster 9											0.164733	cluster 6		0.224096	cluster 9
	0.494391	cluster 6		0.45142	cluster 9											0.166421	cluster 6		0.226495	cluster 9
	0.484937	cluster 6		0.430109	cluster 9											0.196825	cluster 6		0.197835	cluster 9
	0.477887	cluster 6		0.45486	cluster 9											0.172949	cluster 6		0.217412	cluster 9
	0.472875	cluster 6		0.482051	cluster 9											0.164045	cluster 6		0.218714	cluster 9
	0.500312	cluster 6		0.399956	cluster 9											0.165873	cluster 6		0.218052	cluster 9
	0.493585	cluster 6		0.446403	cluster 9											0.182267	cluster 6		0.212835	cluster 9
	0.487828	cluster 6		0.421747	cluster 9											0.194841	cluster 6		0.202551	cluster 9
	0.479104	cluster 6		0.437763	cluster 9											0.176784	cluster 6		0.232766	cluster 9
	0.474113	cluster 6		0.480881	cluster 9											0.166778	cluster 6		0.215148	cluster 9
	0.491249	cluster 6		0.412603	cluster 9											0.166506	cluster 6		0.221506	cluster 9
	0.497038	cluster 6		0.45537	cluster 9											0.182104	cluster 6		0.213618	cluster 9
	0.486286	cluster 6		0.431534	cluster 9											0.19612	cluster 6		0.211325	cluster 9
	0.478497	cluster 6		0.446234	cluster 9											0.179114	cluster 6		0.217981	cluster 9
	0.473826	cluster 6		0.475166	cluster 9											0.172151	cluster 6		0.219356	cluster 9
	0.485323	cluster 6		0.418202	cluster 9											0.173755	cluster 6		0.220106	cluster 9
	0.493701	cluster 6		0.452939	cluster 9											0.184866	cluster 6		0.21462	cluster 9
	0.48856	cluster 6		0.418119	cluster 9											0.199858	cluster 6		0.199983	cluster 9
	0.479426	cluster 6		0.415936	cluster 9											0.177216	cluster 6		0.212022	cluster 9
	0.4747	cluster 6		0.481498	cluster 9											0.160805	cluster 6		0.221377	cluster 9
	0.491871	cluster 6		0.402168	cluster 9											0.169761	cluster 6		0.215289	cluster 9
	0.492347	cluster 6		0.447839	cluster 9											0.179216	cluster 6		0.216282	cluster 9
	0.488135	cluster 6		0.42531	cluster 9											0.198157	cluster 6		0.199567	cluster 9
	0.478795	cluster 6		0.43176	cluster 9											0.171617	cluster 6		0.210724	cluster 9
	0.476075	cluster 6		0.485501	cluster 9											0.160241	cluster 6		0.220653	cluster 9
	0.492804	cluster 6		0.411384	cluster 9											0.172982	cluster 6		0.222746	cluster 9
	0.49909	cluster 6		0.447888	cluster 9											0.179122	cluster 6		0.216538	cluster 9
	0.408765	cluster 7		0.416452	cluster 9											0.0488965	cluster 7		0.198834	cluster 9
	0.466431	cluster 7		0.439277	cluster 9											0.206184	cluster 7		0.20752	cluster 9
	0.414555	cluster 7		0.224109	cluster 3											0.141489	cluster 7		0.232893	cluster 3
	0.482427	cluster 7		0.207047	cluster 3											0.269876	cluster 7		0.228741	cluster 3
	0.499474	cluster 7		0.192634	cluster 3											0.2557	cluster 7		0.165182	cluster 3
	0.474767	cluster 7		-0.184107	cluster 3											0.28296	cluster 7		0.144488	cluster 3
	0.237024	cluster 7		0.388232	cluster 3											0.11028	cluster 7		0.0463273	cluster 3
	0.378863	cluster 7		0.371399	cluster 3											0.187384	cluster 7		0.159893	cluster 3
	0.241324	cluster 7		0.285567	cluster 3											0.169496	cluster 7		0.139487	cluster 3
	0.402012	cluster 7		0.299464	cluster 3											0.171795	cluster 7		0.193048	cluster 3
	0.41827	cluster 7		0.335191	cluster 3											0.144947	cluster 7		0.122418	cluster 3
	-0.111079	cluster 7		0.27703	cluster 3											0.0358615	cluster 7		0.171206	cluster 3
	0.218621	cluster 7		0.211601	cluster 3											0.0968948	cluster 7		0.1578	cluster 3
	0.183719	cluster 7		0.280629	cluster 3											0.0297415	cluster 7		0.159931	cluster 3
	0.0343039	cluster 7		0.294726	cluster 3											0.0809614	cluster 7		0.172715	cluster 3
	0.0556902	cluster 7		0.16485	cluster 3											0.0075559	cluster 7		0.153405	cluster 3
	0.386804	cluster 7		0.286948	cluster 3											0.176277	cluster 7		0.128664	cluster 3
	0.249425	cluster 7		0.348338	cluster 3											0.0946199	cluster 7		0.150512	cluster 3
	0.155349	cluster 7		0.27606	cluster 3											0.138096	cluster 7		0.135279	cluster 3
	0.118985	cluster 7		0.287509	cluster 3											0.166219	cluster 7		0.122352	cluster 3
	0.164904	cluster 7		0.2822	cluster 3											0.050699	cluster 7		0.150168	cluster 3
	0.237506	cluster 7		0.292499	cluster 3											0.153068	cluster 7		0.121462	cluster 3
	0.222001	cluster 7		0.369427	cluster 3											0.0704012	cluster 7		0.151346	cluster 3
	0.097467	cluster 7		0.303672	cluster 3											0.0995794	cluster 7		0.131403	cluster 3
	0.247308	cluster 7		0.294025	cluster 3											0.154387	cluster 7		0.15285	cluster 3
	0.292127	cluster 7		0.218479	cluster 3											0.169935	cluster 7		0.138208	cluster 3
	0.169811	cluster 7		0.317748	cluster 3											0.0637651	cluster 7		0.15813	cluster 3
	0.273007	cluster 7		0.277943	cluster 3											0.144881	cluster 7		0.152287	cluster 3
	0.171284	cluster 7		0.335768	cluster 3											0.132652	cluster 7		0.172843	cluster 3
	0.195846	cluster 7		0.247532	cluster 3											0.167229	cluster 7		0.164007	cluster 3
	0.16732	cluster 7		0.283831	cluster 3											0.144483	cluster 7		0.175383	cluster 3
	0.243815	cluster 7		0.168177	cluster 3											0.112129	cluster 7		0.148491	cluster 3
	0.237638	cluster 7		0.207851	cluster 3											0.131265	cluster 7		0.152517	cluster 3
	0.0752631	cluster 7		0.16786	cluster 3											0.0782711	cluster 7		0.17484	cluster 3
	0.225518	cluster 7		0.233182	cluster 3											0.176301	cluster 7		0.155141	cluster 3
	0.0926947	cluster 7		0.167365	cluster 3											0.142264	cluster 7		0.182433	cluster 3
	0.257497	cluster 7		0.193155	cluster 3											0.138778	cluster 7		0.167579	cluster 3
	0.182082	cluster 7		0.344716	cluster 3											0.094323	cluster 7		0.169327	cluster 3
	0.186274	cluster 7		0.191454	cluster 3											0.12739	cluster 7		0.182273	cluster 3
	0.160818	cluster 7		0.175883	cluster 3											0.162148	cluster 7		0.164137	cluster 3
	0.0663743	cluster 7		0.168067	cluster 3											0.149862	cluster 7		0.167744	cluster 3
	0.23631	cluster 7		0.27589	cluster 3											0.131797	cluster 7		0.165666	cluster 3
	0.185582	cluster 7		-0.00424266	cluster 3											0.115843	cluster 7		0.172599	cluster 3
	0.141176	cluster 7		0.248299	cluster 3											0.137195	cluster 7		0.159363	cluster 3
	0.162091	cluster 7		0.112185	cluster 3											0.155131	cluster 7		0.16368	cluster 3
	0.072649	cluster 7		0.324999	cluster 3											0.139774	cluster 7		0.166665	cluster 3
	0.259646	cluster 7		0.260192	cluster 3											0.144211	cluster 7		0.153437	cluster 3
	0.181959	cluster 7		0.116837	cluster 3											0.132955	cluster 7		0.1709	cluster 3
	0.141807	cluster 7		0.148135	cluster 3											0.13124	cluster 7		0.156972	cluster 3
	0.179021	cluster 7		0.311343	cluster 3											0.15594	cluster 7		0.133814	cluster 3
	0.112039	cluster 7		0.306947	cluster 3											0.138657	cluster 7		0.177142	cluster 3
	0.260875	cluster 7		0.153832	cluster 3											0.14886	cluster 7		0.179357	cluster 3
	0.169206	cluster 7		0.0195358	cluster 3											0.095273	cluster 7		0.155828	cluster 3
	0.161385	cluster 7		0.30092	cluster 3											0.132701	cluster 7		0.175379	cluster 3
	0.192908	cluster 7		0.231599	cluster 3											0.160236	cluster 7		0.108845	cluster 3
	0.071777	cluster 7		0.00433568	cluster 3											0.140813	cluster 7		0.136735	cluster 3
	0.246793	cluster 7		0.323347	cluster 3											0.149489	cluster 7		0.170694	cluster 3
	0.178146	cluster 7		0.245308	cluster 3											0.112713	cluster 7		0.103375	cluster 3
	0.170703	cluster 7		0.153278	cluster 3											0.136392	cluster 7		0.177326	cluster 3
	0.185216	cluster 7		0.143982	cluster 3											0.157019	cluster 7		0.156857	cluster 3
	0.155843	cluster 7		0.306125	cluster 3											0.134119	cluster 7		0.171332	cluster 3
	0.248289	cluster 7		-0.202734	cluster 3											0.146678	cluster 7		0.12563	cluster 3
	0.175763	cluster 7		0.222538	cluster 3											0.13637	cluster 7		0.14109	cluster 3
	0.167604	cluster 7		0.11021	cluster 3											0.137376	cluster 7		0.120216	cluster 3
	0.203309	cluster 7		0.272882	cluster 3											0.169913	cluster 7		0.146178	cluster 3
	0.115978	cluster 7		0.190752	cluster 3											0.141231	cluster 7		0.175258	cluster 3
	0.250903	cluster 7		0.268807	cluster 3											0.151488	cluster 7		0.111095	cluster 3
	0.175251	cluster 7		0.115352	cluster 3											0.133943	cluster 7		0.169534	cluster 3
	0.16502	cluster 7		0.0111649	cluster 3											0.160548	cluster 7		0.104897	cluster 3
	0.201924	cluster 7		0.176019	cluster 3											0.168236	cluster 7		0.107441	cluster 3
	0.0591766	cluster 7		0.129311	cluster 3											0.141444	cluster 7		0.16139	cluster 3
	0.249638	cluster 7		0.122342	cluster 3											0.151033	cluster 7		0.173419	cluster 3
	0.183068	cluster 7		0.128785	cluster 3											0.143526	cluster 7		0.157951	cluster 3
	0.14815	cluster 7		0.311301	cluster 3											0.140997	cluster 7		0.152831	cluster 3
	0.218879	cluster 7		0.197715	cluster 3											0.164158	cluster 7		0.133954	cluster 3
	0.103869	cluster 7		0.252246	cluster 3											0.146451	cluster 7		0.145684	cluster 3
	0.247877	cluster 7		0.107113	cluster 3											0.151581	cluster 7		0.118976	cluster 3
	0.223519	cluster 7		0.282031	cluster 3											0.129221	cluster 7		0.112713	cluster 3
	0.166365	cluster 7		-0.202118	cluster 3											0.135056	cluster 7		0.121574	cluster 3
	0.212071	cluster 7		0.126839	cluster 3											0.170108	cluster 7		0.122777	cluster 3
	0.202054	cluster 7		0.191635	cluster 4											0.141071	cluster 7		0.230911	cluster 4
	0.24959	cluster 7		0.22681	cluster 4											0.149592	cluster 7		0.23778	cluster 4
	0.179351	cluster 7		0.273571	cluster 4											0.137508	cluster 7		0.235019	cluster 4
	0.18003	cluster 7		0.415936	cluster 4											0.148252	cluster 7		0.174584	cluster 4
	0.187807	cluster 7		0.270054	cluster 4											0.159036	cluster 7		0.165122	cluster 4
	0.088552	cluster 7		-0.00886983	cluster 4											0.130591	cluster 7		0.14227	cluster 4
	0.250876	cluster 7		0.156804	cluster 4											0.144962	cluster 7		0.158388	cluster 4
	0.181955	cluster 7		0.370134	cluster 4											0.13861	cluster 7		0.183697	cluster 4
	0.157962	cluster 7		0.270485	cluster 4											0.132889	cluster 7		0.171229	cluster 4
	0.180911	cluster 7		0.234431	cluster 4											0.159625	cluster 7		0.165178	cluster 4
	0.145408	cluster 7		0.183321	cluster 4											0.13765	cluster 7		0.121761	cluster 4
	0.243012	cluster 7		0.209473	cluster 4											0.149456	cluster 7		0.156081	cluster 4
	0.217384	cluster 7		0.310103	cluster 4											0.145783	cluster 7		0.155471	cluster 4
	0.181738	cluster 7		0.268416	cluster 4											0.147139	cluster 7		0.173468	cluster 4
	0.206507	cluster 7		0.241677	cluster 4											0.166564	cluster 7		0.183611	cluster 4
	0.0835037	cluster 7		0.336277	cluster 4											0.138955	cluster 7		0.182481	cluster 4
	0.249948	cluster 7		0.216041	cluster 4											0.149501	cluster 7		0.177741	cluster 4
	0.184007	cluster 7		0.117399	cluster 4											0.141343	cluster 7		0.169388	cluster 4
	0.172649	cluster 7		0.269519	cluster 4											0.139494	cluster 7		0.158007	cluster 4
	0.178491	cluster 7		0.210653	cluster 4											0.15915	cluster 7		0.164371	cluster 4
	0.0764826	cluster 7		0.201866	cluster 4											0.139092	cluster 7		0.166872	cluster 4
	0.250451	cluster 7		0.300307	cluster 4											0.14755	cluster 7		0.166676	cluster 4
	0.213966	cluster 7		0.0614982	cluster 4											0.149696	cluster 7		0.149992	cluster 4
	0.188189	cluster 7		0.226747	cluster 4											0.139036	cluster 7		0.169512	cluster 4
	0.245323	cluster 1		0.19394	cluster 4											0.0926857	cluster 1		0.136163	cluster 4
	0.134013	cluster 1		0.257273	cluster 4											0.0492434	cluster 1		0.151295	cluster 4
	0.221365	cluster 1		0.281156	cluster 4											0.0455679	cluster 1		0.151961	cluster 4
	0.24998	cluster 1		0.20605	cluster 4											0.0562078	cluster 1		0.169426	cluster 4
	0.176049	cluster 1		0.0242509	cluster 4											0.0459015	cluster 1		0.160691	cluster 4
	0.0190853	cluster 1		0.265909	cluster 4											-0.0633821	cluster 1		0.154326	cluster 4
	0.418299	cluster 1		0.243223	cluster 4											0.00942	cluster 1		0.148473	cluster 4
	0.025328	cluster 1		0.233049	cluster 4											-0.118016	cluster 1		0.129927	cluster 4
	0.402292	cluster 1		0.0239541	cluster 4											0.00529413	cluster 1		0.112805	cluster 4
	0.157629	cluster 1		0.131731	cluster 4											-0.0165552	cluster 1		0.155832	cluster 4
	0.326154	cluster 1		0.144168	cluster 4											0.0698937	cluster 1		0.128418	cluster 4
	0.0177938	cluster 1		0.266682	cluster 4											-0.0871489	cluster 1		0.132994	cluster 4
	0.420795	cluster 1		0.219505	cluster 4											0.0250821	cluster 1		0.124582	cluster 4
	0.0336371	cluster 1		0.121109	cluster 4											0.0221428	cluster 1		0.162789	cluster 4
	0.163562	cluster 1		0.237891	cluster 4											0.108432	cluster 1		0.121391	cluster 4
	-0.0879437	cluster 1		0.114499	cluster 4											-0.0196138	cluster 1		0.143141	cluster 4
	0.0482439	cluster 1		0.217502	cluster 4											0.0255398	cluster 1		0.132537	cluster 4
	-0.144284	cluster 1		0.10772	cluster 4											0.0101732	cluster 1		0.146527	cluster 4
	0.0645455	cluster 1		0.102663	cluster 4											0.0324905	cluster 1		0.117363	cluster 4
	-0.190806	cluster 1		0.0943966	cluster 4											0.0179539	cluster 1		0.153457	cluster 4
	0.0305878	cluster 1		0.254877	cluster 4											0.0331048	cluster 1		0.170824	cluster 4
	0.189475	cluster 1		0.106752	cluster 10											0.031504	cluster 1		0.113613	cluster 10
	0.140564	cluster 1		0.219159	cluster 10											0.0207166	cluster 1		0.113971	cluster 10
	-0.0663376	cluster 1		0.128225	cluster 10											-0.0416201	cluster 1		0.0990592	cluster 10
	0.0697552	cluster 1		0.19911	cluster 10											0.0323236	cluster 1		0.11777	cluster 10
	-0.269526	cluster 1		0.188939	cluster 10											0.00130028	cluster 1		0.112774	cluster 10
	0.153092	cluster 1		0.00405073	cluster 10											0.0438985	cluster 1		0.108147	cluster 10
	0.127243	cluster 1		0.136712	cluster 10											0.0487416	cluster 1		0.092184	cluster 10
	-0.125407	cluster 1		0.0502429	cluster 10											-0.00037269	cluster 1		0.0977014	cluster 10
	0.174869	cluster 1		0.187672	cluster 10											0.057602	cluster 1		0.114259	cluster 10
	0.0585618	cluster 1		0.0501884	cluster 10											0.0315998	cluster 1		0.0913224	cluster 10
	-0.182239	cluster 1		0.0287557	cluster 10											0.00651	cluster 1		0.0966727	cluster 10
	0.177304	cluster 1		0.0227372	cluster 10											0.0568332	cluster 1		0.0518992	cluster 10
	-0.0954165	cluster 1		0.0785421	cluster 10											0.0121992	cluster 1		0.0512543	cluster 10
	0.0924674	cluster 1		0.154575	cluster 10											-0.0305204	cluster 1		0.103375	cluster 10
	0.101476	cluster 1		0.186967	cluster 10											0.0106374	cluster 1		0.122715	cluster 10
	0.0901192	cluster 1		0.145881	cluster 10											0.148756	cluster 1		0.123655	cluster 10
	-0.0509482	cluster 1		0.125349	cluster 10											0.0488	cluster 1		0.0823482	cluster 10
	0.0658208	cluster 1		0.0186473	cluster 10											0.0166634	cluster 1		0.0682987	cluster 10
	0.163208	cluster 1		0.157539	cluster 10											0.00318806	cluster 1		0.113408	cluster 10
	0.134974	cluster 1		0.168832	cluster 10											0.128722	cluster 1		0.116218	cluster 10
	0.213517	cluster 1		-0.0486418	cluster 10											0.00964675	cluster 1		0.0875787	cluster 10
	0.0661224	cluster 1		0.152328	cluster 10											0.0899329	cluster 1		0.092992	cluster 10
	0.0275764	cluster 1		-0.00494799	cluster 10											0.0024814	cluster 1		0.0514602	cluster 10
	0.101906	cluster 1		0.0561116	cluster 10											0.0280231	cluster 1		0.0828887	cluster 10
	0.393217	cluster 1		0.200245	cluster 10											0.191254	cluster 1		0.122667	cluster 10
	0.0502682	cluster 1		0.0377475	cluster 10											0.0113431	cluster 1		0.095871	cluster 10
	0.132762	cluster 1		0.154949	cluster 10											0.0388181	cluster 1		0.102136	cluster 10
	0.0992287	cluster 1		0.13917	cluster 10											0.0862688	cluster 1		0.0829426	cluster 10
	0.0590458	cluster 1		0.0707406	cluster 10											0.124529	cluster 1		0.0937698	cluster 10
	0.0718474	cluster 1		0.194914	cluster 10											-0.00715512	cluster 1		0.124591	cluster 10
	-0.12573	cluster 1		0.0137591	cluster 10											0.0639821	cluster 1		0.0985846	cluster 10
	0.0268044	cluster 1		0.156847	cluster 10											0.0154685	cluster 1		0.103595	cluster 10
	0.0760295	cluster 1		0.133151	cluster 10											0.0188638	cluster 1		0.0894229	cluster 10
	0.120656	cluster 1		-0.0177395	cluster 10											0.0366782	cluster 1		0.0574631	cluster 10
	-0.0228563	cluster 1		0.211883	cluster 10											0.111382	cluster 1		0.123483	cluster 10
	-0.0396771	cluster 1		0.0168913	cluster 10											0.0618819	cluster 1		0.0972454	cluster 10
	-0.182939	cluster 1		0.0907125	cluster 10											0.00171966	cluster 1		0.0851947	cluster 10
	0.0937712	cluster 1		0.131975	cluster 10											0.065592	cluster 1		0.0944701	cluster 10
	0.0471271	cluster 1		0.13229	cluster 10											-0.0139411	cluster 1		0.0969249	cluster 10
	0.0836186	cluster 1		0.200858	cluster 10											0.0826992	cluster 1		0.120886	cluster 10
	0.0327993	cluster 1		-0.0182742	cluster 10											0.00023152	cluster 1		0.093899	cluster 10
	0.0924887	cluster 1		0.173071	cluster 10											0.00411316	cluster 1		0.100123	cluster 10
	0.238277	cluster 1		0.127497	cluster 10											0.013411	cluster 1		0.101625	cluster 10
	0.310583	cluster 1		0.125996	cluster 10											0.160141	cluster 1		0.100709	cluster 10
	0.015167	cluster 1		0.22244	cluster 10											0.0718982	cluster 1		0.120581	cluster 10
	0.106372	cluster 1		-0.0518064	cluster 10											0.040801	cluster 1		0.0894427	cluster 10
	0.137455	cluster 1		0.17104	cluster 10											0.0386194	cluster 1		0.104511	cluster 10
	0.0115851	cluster 1		0.134025	cluster 10											0.058495	cluster 1		0.0965342	cluster 10
	0.0155952	cluster 1		0.119153	cluster 10											0.030203	cluster 1		0.10106	cluster 10
	0.14947	cluster 1		0.234159	cluster 10											0.137438	cluster 1		0.118324	cluster 10
	0.00473083	cluster 1		0.0158036	cluster 10											0.043863	cluster 1		0.110307	cluster 10
	0.01933	cluster 1		0.171426	cluster 10											0.0199202	cluster 1		0.105136	cluster 10
	0.00904579	cluster 1		0.117305	cluster 10											0.0395335	cluster 1		0.0945056	cluster 10
	0.0555119	cluster 1		0.127079	cluster 10											0.034178	cluster 1		0.0998716	cluster 10
	0.00146482	cluster 1		0.217958	cluster 10											0.0355314	cluster 1		0.121591	cluster 10
	0.0479483	cluster 1		0.0128498	cluster 10											0.057741	cluster 1		0.11103	cluster 10
	-0.209084	cluster 1		0.155378	cluster 10											0.0203915	cluster 1		0.107212	cluster 10
	0.181834	cluster 1		0.166056	cluster 10											0.0271694	cluster 1		0.112493	cluster 10
	-0.0241797	cluster 1		0.126236	cluster 10											0.0721972	cluster 1		0.106959	cluster 10
	0.0851637	cluster 1		0.224569	cluster 10											0.0759146	cluster 1		0.128915	cluster 10
	0.0123562	cluster 1		0.025774	cluster 10											0.0681486	cluster 1		0.109553	cluster 10
	-0.224503	cluster 1		0.166158	cluster 10											0.00259624	cluster 1		0.10635	cluster 10
	0.019038	cluster 1		0.17603	cluster 10											0.0308396	cluster 1		0.114555	cluster 10
	0.114859	cluster 1		0.120687	cluster 10											0.0479565	cluster 1		0.113885	cluster 10
	-0.0164864	cluster 1		0.231959	cluster 10											0.0498592	cluster 1		0.127279	cluster 10
	0.0225416	cluster 1		-0.000888275	cluster 10											0.05598	cluster 1		0.10687	cluster 10
	-0.0165242	cluster 1		0.170835	cluster 10											0.0190365	cluster 1		0.10891	cluster 10
	0.0651896	cluster 1		0.161015	cluster 10											0.0632628	cluster 1		0.108378	cluster 10
	-0.0516243	cluster 1		0.128942	cluster 10											0.042963	cluster 1		0.112546	cluster 10
	0.17064	cluster 1		0.220361	cluster 10											0.0203962	cluster 1		0.1252	cluster 10
	-0.00179717	cluster 1		0.0038445	cluster 10											0.0952532	cluster 1		0.107647	cluster 10
	0.0701201	cluster 1		0.163996	cluster 10											0.159461	cluster 1		0.107447	cluster 10
	7.80058e-05	cluster 1		0.169528	cluster 10											0.0547222	cluster 1		0.10601	cluster 10
	-0.035558	cluster 1		0.136636	cluster 10											0.0487752	cluster 1		0.114562	cluster 10
	0.0916657	cluster 1		0.222544	cluster 10											0.0092754	cluster 1		0.124265	cluster 10
	0.0353416	cluster 1		0.00989762	cluster 10											0.0204776	cluster 1		0.107212	cluster 10
	0.0310529	cluster 1		0.16651	cluster 10											0.0255323	cluster 1		0.109133	cluster 10
	-0.0491991	cluster 1		0.163661	cluster 10											0.0755625	cluster 1		0.105941	cluster 10
	0.0955971	cluster 1		0.122113	cluster 10											0.064484	cluster 1		0.112679	cluster 10
	0.127658	cluster 1		0.431107	cluster 6											0.0338707	cluster 1		0.130336	cluster 6
	0.0100126	cluster 1		0.340366	cluster 6											0.0541736	cluster 1		0.115829	cluster 6
	0.0605153	cluster 1		0.385007	cluster 6											0.00994418	cluster 1		0.130469	cluster 6
	0.0533256	cluster 1		0.421106	cluster 6											0.0421372	cluster 1		0.128674	cluster 6
	0.124081	cluster 1		0.232229	cluster 6											0.0384236	cluster 1		0.152359	cluster 6
	0.00451727	cluster 1		0.174557	cluster 6											0.0659839	cluster 1		0.123471	cluster 6
	-0.00482596	cluster 1		0.352869	cluster 6											0.0216031	cluster 1		0.120481	cluster 6
	0.0884364	cluster 1		0.342098	cluster 6											0.0399439	cluster 1		0.11048	cluster 6
	-0.0171573	cluster 1		0.365692	cluster 6											0.107854	cluster 1		0.116814	cluster 6
	0.0508359	cluster 1		0.187822	cluster 6											0.163971	cluster 1		0.0749614	cluster 6
	0.0226179	cluster 1		0.111212	cluster 6											0.0713993	cluster 1		0.126122	cluster 6
	-0.0480521	cluster 1		0.109595	cluster 6											0.0433953	cluster 1		0.123527	cluster 6
	-0.0981594	cluster 1		-0.00527367	cluster 6											0.0548981	cluster 1		0.058482	cluster 6
	-0.0030541	cluster 1		-0.151817	cluster 6											0.0802753	cluster 1		0.0466126	cluster 6
	0.0397624	cluster 1		0.0958133	cluster 6											0.0979511	cluster 1		0.0871551	cluster 6
	0.0559158	cluster 1		0.189044	cluster 6											0.0557915	cluster 1		0.0931442	cluster 6
	-0.0544108	cluster 1		0.124241	cluster 6											0.0152181	cluster 1		0.0683576	cluster 6
	-0.0159857	cluster 1		0.0434731	cluster 6											0.0764802	cluster 1		0.0879014	cluster 6
	0.049542	cluster 1		-0.0944105	cluster 6											0.08653	cluster 1		0.0412559	cluster 6
	0.156147	cluster 1		0.0994935	cluster 6											0.0291588	cluster 1		0.0824855	cluster 6
	-0.122147	cluster 1		0.071452	cluster 6											-0.0577448	cluster 1		0.0296092	cluster 6
	0.0324234	cluster 1		-0.110675	cluster 6											0.0559571	cluster 1		0.0347126	cluster 6
	0.0315869	cluster 1		-0.0470418	cluster 6											0.0752003	cluster 1		0.0749977	cluster 6
	0.0922402	cluster 1		0.0987445	cluster 6											0.044012	cluster 1		0.0793151	cluster 6
	0.0812644	cluster 1		0.0799897	cluster 6											0.0163489	cluster 1		0.0416505	cluster 6
	0.0146373	cluster 1		-0.00669557	cluster 6											0.056663	cluster 1		0.131269	cluster 6
	0.0133875	cluster 1		-0.0678331	cluster 6											0.0761346	cluster 1		0.0534541	cluster 6
	0.0768747	cluster 1		-0.0579032	cluster 6											0.0440659	cluster 1		0.11795	cluster 6
	0.102603	cluster 1		-0.0137349	cluster 6											0.0215481	cluster 1		0.149229	cluster 6
	-0.00908002	cluster 1		-0.0761233	cluster 6											0.104632	cluster 1		0.119837	cluster 6
	0.0473352	cluster 1		-0.0811864	cluster 6											0.15406	cluster 1		0.161858	cluster 6
	0.0496935	cluster 1		-0.0911007	cluster 6											0.104597	cluster 1		0.125044	cluster 6
	0.0735869	cluster 1		-0.0439586	cluster 6											0.0819376	cluster 1		0.154995	cluster 6
	0.0355144	cluster 1		0.0104657	cluster 6											0.0716725	cluster 1		0.020397	cluster 6
	-0.0112503	cluster 1		0.116275	cluster 6											0.078535	cluster 1		0.0402413	cluster 6
	0.0298767	cluster 1		-0.103737	cluster 6											0.108733	cluster 1		0.124209	cluster 6
	0.0244334	cluster 1		-0.0901826	cluster 6											0.0939681	cluster 1		0.16445	cluster 6
	-0.0998004	cluster 1		-0.0080726	cluster 6											0.0449388	cluster 1		0.0200067	cluster 6
	0.0579503	cluster 1		-0.0543307	cluster 6											0.061007	cluster 1		0.157213	cluster 6
	-0.0356441	cluster 1		0.000984501	cluster 6											0.0790111	cluster 1		0.133028	cluster 6
	0.0176468	cluster 1		-0.0141582	cluster 6											0.0188439	cluster 1		0.156518	cluster 6
	-0.00551825	cluster 1		0.0568733	cluster 6											0.118235	cluster 1		0.118825	cluster 6
	0.0977828	cluster 1		-0.0453631	cluster 6											0.0485511	cluster 1		0.158602	cluster 6
	-0.11745	cluster 1		0.0683359	cluster 6											0.0152737	cluster 1		0.0954131	cluster 6
	0.0351792	cluster 1		0.0224485	cluster 6											0.0388355	cluster 1		0.136576	cluster 6
	0.0434149	cluster 1		0.061779	cluster 6											0.0166155	cluster 1		0.0126965	cluster 6
	0.0762298	cluster 1		0.0782996	cluster 6											0.0212255	cluster 1		0.124999	cluster 6
	-0.0689106	cluster 1		0.153598	cluster 8											0.0712837	cluster 1		0.127294	cluster 8
	0.125163	cluster 1		0.00178086	cluster 8											0.041473	cluster 1		0.120953	cluster 8
	0.016085	cluster 1		0.175626	cluster 8											0.057114	cluster 1		0.0763175	cluster 8
	0.000996311	cluster 1		0.116832	cluster 8											0.0729272	cluster 1		0.14158	cluster 8
	0.146651	cluster 1		0.190181	cluster 8											0.0170068	cluster 1		0.0861501	cluster 8
	0.0631235	cluster 1		0.165132	cluster 8											0.0636908	cluster 1		0.0891667	cluster 8
	0.0407161	cluster 1		0.204441	cluster 8											0.0247	cluster 1		0.067699	cluster 8
	0.00304739	cluster 1		0.212516	cluster 8											0.10496	cluster 1		0.0581149	cluster 8
	0.0290879	cluster 1		0.239684	cluster 8											0.153563	cluster 1		0.1052	cluster 8
	-0.0452203	cluster 1		0.211003	cluster 8											0.0885636	cluster 1		0.0870475	cluster 8
	0.0756532	cluster 1		0.252384	cluster 8											0.0700187	cluster 1		0.120062	cluster 8
	-0.0425994	cluster 1		0.147334	cluster 8											0.024886	cluster 1		0.113296	cluster 8
	0.0102967	cluster 1		0.250957	cluster 8											0.0738611	cluster 1		0.111715	cluster 8
	-0.0193859	cluster 1		0.267005	cluster 8											0.061572	cluster 1		0.0733957	cluster 8
	0.0283521	cluster 1		0.254247	cluster 8											0.089845	cluster 1		0.0954224	cluster 8
	0.00565338	cluster 1		0.174487	cluster 8											0.05547	cluster 1		0.116769	cluster 8
	0.0406288	cluster 1		0.0914561	cluster 8											0.116547	cluster 1		0.065474	cluster 8
	-0.0842874	cluster 1		0.0438885	cluster 8											0.00183041	cluster 1		0.0670164	cluster 8
	-0.0104624	cluster 1		0.0617815	cluster 8											0.0751415	cluster 1		0.0601369	cluster 8
	0.0614089	cluster 1		0.0848573	cluster 8											0.0506414	cluster 1		0.0349154	cluster 8
	0.0425751	cluster 1		0.106293	cluster 8											0.0753644	cluster 1		0.0738104	cluster 8
	0.0201826	cluster 1		0.0377955	cluster 8											0.0877984	cluster 1		0.0695409	cluster 8
	0.161608	cluster 1		0.0916484	cluster 8											0.0375649	cluster 1		0.0638683	cluster 8
	-0.0735139	cluster 1		0.0843497	cluster 8											0.00928887	cluster 1		0.0595235	cluster 8
	0.0116965	cluster 1		0.0116811	cluster 8											0.0321979	cluster 1		0.0698231	cluster 8
	-0.000917172	cluster 1		0.0100469	cluster 8											0.0618265	cluster 1		0.0587103	cluster 8
	0.0171023	cluster 1		0.0813368	cluster 8											0.0285867	cluster 1		0.0744296	cluster 8
	0.0854797	cluster 1		0.101182	cluster 8											0.032262	cluster 1		0.0481766	cluster 8
	0.170401	cluster 1		0.030075	cluster 8											0.0720696	cluster 1		0.0741823	cluster 8
	-0.00995537	cluster 1		-0.00457418	cluster 8											0.0785773	cluster 1		0.044049	cluster 8
	-0.00127007	cluster 1		0.105682	cluster 8											0.0809911	cluster 1		0.0778265	cluster 8
	0.0493626	cluster 1		0.108304	cluster 8											0.0403798	cluster 1		0.0514879	cluster 8
	0.0392141	cluster 1		0.074612	cluster 8											0.0807803	cluster 1		0.0823742	cluster 8
	0.0137925	cluster 1		-0.00509058	cluster 8											0.0371852	cluster 1		0.0599015	cluster 8
	-0.0720367	cluster 1		0.0356786	cluster 8											0.00741102	cluster 1		0.0664493	cluster 8
	-0.012302	cluster 1		0.132433	cluster 8											0.114985	cluster 1		0.0754356	cluster 8
	0.00766207	cluster 1		0.052908	cluster 8											0.124599	cluster 1		0.0566035	cluster 8
	0.0274435	cluster 1		0.0178293	cluster 8											0.0925438	cluster 1		0.0796533	cluster 8
	0.133223	cluster 1		0.00144773	cluster 8											0.0999192	cluster 1		0.0494673	cluster 8
	0.0355836	cluster 1		-0.0133749	cluster 8											0.0598567	cluster 1		0.0637693	cluster 8
	-0.0326397	cluster 1		0.0978497	cluster 8											0.0300442	cluster 1		0.064787	cluster 8
	-0.0252883	cluster 1		-0.0639922	cluster 8											0.0864564	cluster 1		0.0351608	cluster 8
	0.00044458	cluster 1		0.0242117	cluster 8											0.10426	cluster 1		0.0484653	cluster 8
	0.00563407	cluster 1		0.0623164	cluster 8											0.0515306	cluster 1		0.0526563	cluster 8
	-0.00395735	cluster 1		-0.00454508	cluster 8											0.0496905	cluster 1		0.0733061	cluster 8
	0.153719	cluster 1		-0.0053781	cluster 8											0.0917417	cluster 1		0.0596454	cluster 8
	0.023548	cluster 1		-0.0645103	cluster 8											-0.00795572	cluster 1		0.0139645	cluster 8
	-0.101536	cluster 1		-0.00110007	cluster 8											0.00922357	cluster 1		0.0518588	cluster 8
	-0.0152787	cluster 1		0.147458	cluster 8											0.0787543	cluster 1		0.068956	cluster 8
	0.0620157	cluster 1		-0.0790152	cluster 8											0.0333149	cluster 1		0.0349258	cluster 8
	0.0220037	cluster 1		0.0668277	cluster 8											0.102763	cluster 1		0.0664825	cluster 8
	0.158305	cluster 1		0.0023147	cluster 8											0.0525642	cluster 1		0.0606754	cluster 8
	-0.060449	cluster 1		0.105448	cluster 8											0.0425217	cluster 1		0.0488096	cluster 8
	0.0275711	cluster 1		-0.0471204	cluster 8											0.00773963	cluster 1		0.0221914	cluster 8
	-0.042164	cluster 1		0.0202102	cluster 8											0.0153589	cluster 1		0.0282289	cluster 8
	0.0105953	cluster 1		-0.0170864	cluster 8											0.0613151	cluster 1		0.0466128	cluster 8
	0.0132334	cluster 1		-0.0261914	cluster 8											0.0638226	cluster 1		0.0593812	cluster 8
	0.0418927	cluster 1		0.129785	cluster 8											0.0510624	cluster 1		0.0690097	cluster 8
	0.00821975	cluster 1		-0.0542116	cluster 8											0.0618537	cluster 1		0.0293177	cluster 8
	0.0919473	cluster 1		0.080105	cluster 8											0.0361425	cluster 1		0.0620714	cluster 8
	0.0136507	cluster 1		-0.0301764	cluster 8											0.000789239	cluster 1		0.0573043	cluster 8
	-0.0968517	cluster 1		0.134265	cluster 8											0.000834647	cluster 1		0.0442491	cluster 8
	-0.00659946	cluster 1		-0.0744886	cluster 8											0.0456224	cluster 1		0.0424899	cluster 8
	0.000294725	cluster 1		-0.00278998	cluster 8											0.0702347	cluster 1		0.0245418	cluster 8
	-0.0194815	cluster 1		0.0516518	cluster 8											0.0459938	cluster 1		0.0567411	cluster 8
	-0.0321822	cluster 1		0.0327855	cluster 8											0.0108345	cluster 1		0.024688	cluster 8
	0.122322	cluster 1		-0.0353325	cluster 8											0.140078	cluster 1		0.0561567	cluster 8
	-0.143007	cluster 1		0.148652	cluster 8											0.00137465	cluster 1		0.0695521	cluster 8
	-0.0045869	cluster 1		-0.0657919	cluster 8											0.105616	cluster 1		0.0348267	cluster 8
	-0.00970763	cluster 1		0.0719528	cluster 8											0.11654	cluster 1		0.04619	cluster 8
	0.0855951	cluster 1		0.0192437	cluster 8											0.0798716	cluster 1		0.0353424	cluster 8
	0.00419963	cluster 1		-0.043084	cluster 8											0.0582716	cluster 1		0.0715072	cluster 8
	0.137605	cluster 1		0.114333	cluster 8											0.186894	cluster 1		0.0565748	cluster 8
	-0.0305854	cluster 1		0.00311239	cluster 8											0.0300671	cluster 1		0.0307678	cluster 8
	0.0145562	cluster 1		0.0327718	cluster 8											0.0442581	cluster 1		0.0527863	cluster 8
	-0.00773997	cluster 1		-0.0493367	cluster 8											0.074125	cluster 1		0.0453702	cluster 8
	0.0699112	cluster 1		0.0837375	cluster 8											0.0565651	cluster 1		0.0504348	cluster 8
	-0.00300862	cluster 1		0.126924	cluster 8											0.0342109	cluster 1		0.065433	cluster 8
	0.106492	cluster 1		0.0183339	cluster 8											0.115139	cluster 1		0.0464105	cluster 8
	0.103259	cluster 1		0.0937438	cluster 8											0.00843855	cluster 1		0.0236125	cluster 8
	-0.00594153	cluster 1		-0.00127567	cluster 7											-0.000877222	cluster 1		0.111389	cluster 7
	-0.0306826	cluster 1		0.0678377	cluster 7											0.0841914	cluster 1		0.10051	cluster 7
	0.00550868	cluster 1		0.0466114	cluster 7											0.0508849	cluster 1		0.084756	cluster 7
	0.0799052	cluster 1		-0.112831	cluster 7											0.0499729	cluster 1		0.022538	cluster 7
	-0.00185641	cluster 1		0.0235418	cluster 7											0.091352	cluster 1		0.0277715	cluster 7
	-0.0154836	cluster 1		0.116746	cluster 7											0.0618072	cluster 1		0.108088	cluster 7
	0.123785	cluster 1		-0.0446184	cluster 7											0.0461208	cluster 1		0.0444692	cluster 7
	0.106435	cluster 1		0.154399	cluster 7											0.0443743	cluster 1		0.10953	cluster 7
	-0.0655603	cluster 1		0.17193	cluster 7											0.00529528	cluster 1		0.0628998	cluster 7
	0.012853	cluster 1		-0.0768903	cluster 7											0.0650119	cluster 1		0.07442	cluster 7
	0.0221246	cluster 1		-0.0691194	cluster 7											0.0591673	cluster 1		0.0686804	cluster 7
	0.101566	cluster 1		0.151768	cluster 7											0.0321805	cluster 1		0.0645338	cluster 7
	0.0186096	cluster 1		-0.0908696	cluster 7											0.0290328	cluster 1		0.0811536	cluster 7
	-0.0460079	cluster 1		-0.0972485	cluster 7											0.0644576	cluster 1		0.0735747	cluster 7
	0.0973116	cluster 1		0.0497338	cluster 7											0.0351163	cluster 1		0.031431	cluster 7
	0.0532053	cluster 1		0.0444798	cluster 7											0.00919809	cluster 1		0.0375627	cluster 7
	-0.140314	cluster 1		0.0226564	cluster 7											0.00448737	cluster 1		0.0458724	cluster 7
	-0.0141233	cluster 1		0.053823	cluster 7											0.0972968	cluster 1		0.0501244	cluster 7
	-0.00461379	cluster 1		0.0883345	cluster 7											0.079463	cluster 1		0.0498133	cluster 7
	-0.00963835	cluster 1		-0.0607543	cluster 7											0.0433124	cluster 1		0.0278057	cluster 7
	0.052187	cluster 1		0.109746	cluster 7											0.0554453	cluster 1		0.0439341	cluster 7
	0.0356587	cluster 1		0.00298597	cluster 7											0.0949837	cluster 1		0.0516417	cluster 7
	0.0915954	cluster 1		0.030333	cluster 7											0.0384449	cluster 1		0.0164367	cluster 7
	0.0312682	cluster 1		0.0505608	cluster 7											0.0157026	cluster 1		0.0532886	cluster 7
	-0.00630894	cluster 1		0.108925	cluster 7											0.0805846	cluster 1		0.0650788	cluster 7
	-0.0239289	cluster 1		-0.00773152	cluster 7											0.0682299	cluster 1		0.0699446	cluster 7
	0.0486675	cluster 1		0.0191752	cluster 7											0.0812835	cluster 1		0.030363	cluster 7
	0.043636	cluster 1		0.0283192	cluster 7											0.0766236	cluster 1		0.0617633	cluster 7
	0.076798	cluster 1		-0.0417121	cluster 7											0.136504	cluster 1		0.0532289	cluster 7
	-0.041514	cluster 1		0.160418	cluster 7											0.0531023	cluster 1		0.0630467	cluster 7
	0.171949	cluster 1		-0.0147543	cluster 7											0.0479391	cluster 1		0.0363458	cluster 7
	0.0617225	cluster 1		0.0338593	cluster 7											0.0256485	cluster 1		0.0184981	cluster 7
	-0.00102356	cluster 1		0.0840956	cluster 7											0.055826	cluster 1		0.0409505	cluster 7
	-0.0127453	cluster 1		0.0261068	cluster 7											0.0844098	cluster 1		0.0696127	cluster 7
	0.0859662	cluster 1		0.140722	cluster 7											0.0439712	cluster 1		0.0730848	cluster 7
	0.0863968	cluster 1		-0.0504936	cluster 7											0.0836972	cluster 1		0.0239718	cluster 7
	0.00245331	cluster 1		0.11658	cluster 7											0.0161186	cluster 1		0.0473781	cluster 7
	-0.00463934	cluster 1		0.171258	cluster 7											0.00974808	cluster 1		0.0457673	cluster 7
	0.111801	cluster 1		0.0365683	cluster 7											0.0363346	cluster 1		0.0289687	cluster 7
	0.00748864	cluster 1		0.0616015	cluster 7											0.01304	cluster 1		0.0239213	cluster 7
	-0.0306366	cluster 1		-0.0472641	cluster 7											0.0978188	cluster 1		0.0149019	cluster 7
	0.0165798	cluster 1		0.0430525	cluster 7											0.0655698	cluster 1		0.0338749	cluster 7
	0.0399537	cluster 1		0.0816695	cluster 7											0.0557109	cluster 1		0.0403976	cluster 7
	0.0227955	cluster 1		0.0126767	cluster 7											0.0515521	cluster 1		0.0204483	cluster 7
	0.107123	cluster 1		0.0935798	cluster 7											0.0628742	cluster 1		0.039203	cluster 7
	0.0556777	cluster 1		-0.0444945	cluster 7											0.0908718	cluster 1		6.88473e-05	cluster 7
	-0.0494852	cluster 1		0.113073	cluster 7											0.00865011	cluster 1		0.0384303	cluster 7
	-0.0584431	cluster 1		0.0442494	cluster 7											0.0686605	cluster 1		0.0159585	cluster 7
	0.111774	cluster 1		0.144322	cluster 7											0.042589	cluster 1		0.0521948	cluster 7
	0.00761571	cluster 1		-0.0652744	cluster 7											0.0223614	cluster 1		0.0150408	cluster 7
	0.0219247	cluster 1		0.0907473	cluster 7											0.057703	cluster 1		0.0526312	cluster 7
	-0.04626	cluster 1		0.145579	cluster 7											0.00380357	cluster 1		0.0539057	cluster 7
	-0.00145476	cluster 1		0.0302972	cluster 7											0.0240382	cluster 1		0.0267939	cluster 7
	0.0201976	cluster 1		-0.0200546	cluster 7											0.0500679	cluster 1		0.0323669	cluster 7
	0.0502766	cluster 1		0.0757116	cluster 7											0.0403521	cluster 1		0.0459194	cluster 7
	-0.0735538	cluster 1		-0.0102142	cluster 7											-0.000226246	cluster 1		0.0419494	cluster 7
	0.0486594	cluster 1		0.0541237	cluster 7											0.0357081	cluster 1		0.0507575	cluster 7
	-0.0921425	cluster 1		0.170253	cluster 7											0.0327059	cluster 1		0.0570995	cluster 7
	0.000289364	cluster 1		0.0617952	cluster 7											0.0418274	cluster 1		0.0406171	cluster 7
	-0.00038786	cluster 1		-0.0458203	cluster 7											0.0677457	cluster 1		0.0255492	cluster 7
	0.00101645	cluster 1		0.00915244	cluster 7											0.0190876	cluster 1		0.028005	cluster 7
	0.0200724	cluster 1		0.0904933	cluster 7											0.0515667	cluster 1		0.006574	cluster 7
	0.00807418	cluster 1		0.0176431	cluster 7											0.0853997	cluster 1		0.0385691	cluster 7
	0.0831383	cluster 1		0.0858839	cluster 7											0.0275222	cluster 1		0.0177757	cluster 7
	0.10422	cluster 1		0.0236468	cluster 7											0.043729	cluster 1		0.0210963	cluster 7
	0.0354327	cluster 1		0.0952554	cluster 7											0.0134707	cluster 1		0.0258862	cluster 7
	0.00111991	cluster 1		-0.00419928	cluster 7											0.085271	cluster 1		0.0210804	cluster 7
	0.0563738	cluster 1		0.0786175	cluster 7											0.0739722	cluster 1		0.0263872	cluster 7
	-0.00702017	cluster 1		0.0184263	cluster 7											0.0716394	cluster 1		0.034335	cluster 7
	-0.00670085	cluster 1		0.0839754	cluster 7											0.094998	cluster 1		0.0293041	cluster 7
	0.0482257	cluster 1		0.0763654	cluster 7											0.0713352	cluster 1		0.0166435	cluster 7
	0.070631	cluster 1		0.00514524	cluster 7											0.0943772	cluster 1		0.0263563	cluster 7
	0.0426303	cluster 1		0.0518101	cluster 7											0.0876542	cluster 1		0.0253308	cluster 7
	-0.0267857	cluster 1		0.000699215	cluster 7											0.0201042	cluster 1		0.0146729	cluster 7
	0.0744056	cluster 1		0.0984191	cluster 7											0.0249166	cluster 1		0.0584038	cluster 7
	0.0246692	cluster 1		0.0212255	cluster 7											0.0297534	cluster 1		0.0192085	cluster 7
	0.0158129	cluster 1		0.0789894	cluster 7											0.0649652	cluster 1		0.0253406	cluster 7
	-0.0431235	cluster 1		-0.0313051	cluster 7											0.0233986	cluster 1		0.0144597	cluster 7
	0.0256718	cluster 1		-0.070064	cluster 7											0.0243388	cluster 1		0.016222	cluster 7
	0.0398846	cluster 1		0.0184429	cluster 7											0.023646	cluster 1		0.0204574	cluster 7
	0.0453327	cluster 1		0.0176917	cluster 7											0.0495313	cluster 1		0.0267334	cluster 7
	-0.0627814	cluster 1		-0.00702772	cluster 7											0.00062595	cluster 1		0.00438783	cluster 7
	0.138991	cluster 1		-0.105737	cluster 5											0.0329905	cluster 1		0.0425236	cluster 5
	0.0219708	cluster 1		0.00786083	cluster 5											0.0647344	cluster 1		0.0703928	cluster 5
	0.093069	cluster 1		0.112596	cluster 5											-0.00175807	cluster 1		0.0897609	cluster 5
	-0.0276772	cluster 1		0.0985889	cluster 5											0.0971548	cluster 1		0.0686034	cluster 5
	0.00872463	cluster 1		0.13705	cluster 5											0.0563988	cluster 1		0.0602186	cluster 5
	0.0395704	cluster 1		-0.00570166	cluster 5											0.0647016	cluster 1		0.0555506	cluster 5
	-0.0361416	cluster 1		0.00574722	cluster 5											0.0482316	cluster 1		0.0503248	cluster 5
	0.0990981	cluster 1		0.00836346	cluster 5											0.0679617	cluster 1		0.0646524	cluster 5
	-0.0090504	cluster 1		0.0835225	cluster 5											0.0235489	cluster 1		0.0559637	cluster 5
	0.224837	cluster 1		-0.171159	cluster 5											0.139022	cluster 1		0.015106	cluster 5
	0.0649762	cluster 1		0.0774495	cluster 5											0.0168602	cluster 1		0.059017	cluster 5
	0.00867364	cluster 1		0.0692974	cluster 5											0.0468893	cluster 1		0.06365	cluster 5
	0.0107686	cluster 1		0.0404912	cluster 5											0.0589335	cluster 1		0.0535426	cluster 5
	0.0591071	cluster 1		0.091205	cluster 5											0.0178496	cluster 1		0.0284303	cluster 5
	0.000217507	cluster 1		0.0852728	cluster 5											0	cluster 1		0.0507534	cluster 5
	0.0309679	cluster 1		-0.031337	cluster 5											0	cluster 1		0.0146329	cluster 5
	-0.0187627	cluster 1		0.0074248	cluster 5											0.0487581	cluster 1		0.0597814	cluster 5
	0.0429811	cluster 1		0.142995	cluster 5											0.038224	cluster 1		0.0471817	cluster 5
	-0.0227901	cluster 1		0.113896	cluster 5											0.00811063	cluster 1		0.0417779	cluster 5
	0.00281618	cluster 1		0.0189538	cluster 5											0.0667061	cluster 1		0.0493371	cluster 5
	-0.0800731	cluster 1		0.0695198	cluster 5											0.00159089	cluster 1		0.0880559	cluster 5
	-0.00365906	cluster 1		0.182297	cluster 5											0.0657261	cluster 1		0.0287898	cluster 5
	-0.00175456	cluster 1		0.0288116	cluster 5											0.0668287	cluster 1		0.0586711	cluster 5
	0.031394	cluster 1		0.119785	cluster 5											0.0173659	cluster 1		0.0265475	cluster 5
	0.11318	cluster 1		0.00238318	cluster 5											0.0789736	cluster 1		0.0449467	cluster 5
	-0.00483836	cluster 1		0.0362881	cluster 5											0.0479743	cluster 1		0.0262869	cluster 5
	0.0432472	cluster 1		-0.0140666	cluster 5											0.0620537	cluster 1		0.0443726	cluster 5
	-0.0504747	cluster 1		0.0828402	cluster 5											0.0519188	cluster 1		0.033508	cluster 5
	0.110108	cluster 1		0.166978	cluster 5											0.053232	cluster 1		0.0649809	cluster 5
	0.0488241	cluster 1		-0.0205519	cluster 5											0.0139336	cluster 1		0.046512	cluster 5
	-0.0341173	cluster 1		0.116667	cluster 5											0.0889308	cluster 1		0.0366567	cluster 5
	0.033924	cluster 1		-0.0188028	cluster 5											0.0256922	cluster 1		0.0418626	cluster 5
	-0.0261421	cluster 1		-0.0117327	cluster 5											0.0695006	cluster 1		0.0322765	cluster 5
	-0.0355847	cluster 1		0.0289543	cluster 5											7.62412e-06	cluster 1		0.0572107	cluster 5
	0.0579617	cluster 1		0.149134	cluster 5											0.0603205	cluster 1		0.0665188	cluster 5
	0.027497	cluster 1		0.00457399	cluster 5											0.0792537	cluster 1		0.0528191	cluster 5
	0.061348	cluster 1		0.0964556	cluster 5											0.096011	cluster 1		0.0541265	cluster 5
	-0.0148041	cluster 1		0.0387926	cluster 5											0.0695926	cluster 1		0.0400327	cluster 5
	0.0430988	cluster 1		0.0294128	cluster 5											0.0208193	cluster 1		0.0396477	cluster 5
	0.0738304	cluster 1		-0.0147201	cluster 5											0.0235771	cluster 1		0.033965	cluster 5
	-0.000760023	cluster 1		-0.00417097	cluster 5											0.063514	cluster 1		0.0537576	cluster 5
	-0.0502519	cluster 1		0.0542329	cluster 5											0.0487961	cluster 1		0.0642679	cluster 5
	0.0156206	cluster 1		0.0994376	cluster 5											0.0657475	cluster 1		0.0450831	cluster 5
	-0.0987539	cluster 1		-0.016765	cluster 5											0.0426574	cluster 1		0.0420918	cluster 5
	0.0593996	cluster 1		0.121411	cluster 5											0.0496065	cluster 1		0.0330081	cluster 5
	0.00956758	cluster 1		-0.0404223	cluster 5											0.0170504	cluster 1		0.0276334	cluster 5
	0.0774042	cluster 1		-0.0350047	cluster 5											0.0668554	cluster 1		0.0268767	cluster 5
	0.0785647	cluster 1		0.0140138	cluster 5											0.0175511	cluster 1		0.0305199	cluster 5
	0.0966014	cluster 1		-0.0272783	cluster 5											0.0386657	cluster 1		0.0264536	cluster 5
	0.0818946	cluster 1		0.0523533	cluster 5											0.0100945	cluster 1		0.0183607	cluster 5
	-0.0316297	cluster 1		0.0445025	cluster 5											0.0926108	cluster 1		0.0159151	cluster 5
	0.0155482	cluster 1		0.0358998	cluster 5											1.94228e-06	cluster 1		0.0548721	cluster 5
	0.0116415	cluster 1		0.11403	cluster 5											0.0252846	cluster 1		0.0240256	cluster 5
	0.00147804	cluster 1		-0.0510351	cluster 5											0.0642555	cluster 1		0.0308776	cluster 5
	0.000997486	cluster 1		-0.016928	cluster 5											0.0290799	cluster 1		0.0189733	cluster 5
	0.0699302	cluster 1		0.023018	cluster 5											0.0101605	cluster 1		0.050926	cluster 5
	0.019602	cluster 1		0.00659425	cluster 5											0.027044	cluster 1		0.0352819	cluster 5
	0.135396	cluster 1		0.0280515	cluster 5											0.0425535	cluster 1		0.0452277	cluster 5
	0.0616682	cluster 1		0.0358642	cluster 5											0.0626417	cluster 1		0.0517452	cluster 5
	0.134759	cluster 1		0.0364328	cluster 5											0.109242	cluster 1		0.0223022	cluster 5
	0.0518949	cluster 1		0.119904	cluster 5											0.01744	cluster 1		0.0478524	cluster 5
	0.00670686	cluster 1		-0.00254158	cluster 5											0.0473064	cluster 1		0.0408479	cluster 5
	0.0385346	cluster 1		0.0119906	cluster 5											0.0118695	cluster 1		0.0474622	cluster 5
	-0.0153119	cluster 1		0.0723953	cluster 5											0.0607335	cluster 1		0.0296059	cluster 5
	0.00821934	cluster 1		-0.00226208	cluster 5											0.00120314	cluster 1		0.0336023	cluster 5
	0.0961513	cluster 1		0.0433662	cluster 5											0.0175894	cluster 1		0.0409129	cluster 5
	0.045982	cluster 1		0.103055	cluster 5											0.0617208	cluster 1		0.0437946	cluster 5
	-0.103093	cluster 1		-0.0145144	cluster 5											0.0685106	cluster 1		0.0550921	cluster 5
	0.146302	cluster 1		0.0667963	cluster 5											0.0308847	cluster 1		0.00742835	cluster 5
	0.0477089	cluster 1		-0.0692589	cluster 5											0.0017172	cluster 1		0.0125539	cluster 5
	-0.143778	cluster 1		0.00337606	cluster 5											0.00287533	cluster 1		0.0320499	cluster 5
	0.0544604	cluster 1		0.122829	cluster 5											0.011818	cluster 1		0.0260664	cluster 5
	-0.00599401	cluster 1		0.0030445	cluster 5											0.0936861	cluster 1		0.0385717	cluster 5
	-0.015839	cluster 1		-0.0193084	cluster 5											0.0827636	cluster 1		0.0336352	cluster 5
	0.0197678	cluster 1		0.0114922	cluster 5											0.019626	cluster 1		0.0497482	cluster 5
	0.0272665	cluster 1		0.0454113	cluster 5											0.0424862	cluster 1		0.0283566	cluster 5
	0.0167595	cluster 1		0.0197024	cluster 5											0.0128385	cluster 1		0.0431571	cluster 5
	0.0720981	cluster 1		0.0176838	cluster 5											0.0822257	cluster 1		0.0183008	cluster 5
	0.135222	cluster 1		0.0786873	cluster 5											0.0407558	cluster 1		0.0328748	cluster 5
	0.0378996	cluster 1		0.0145439	cluster 5											0.0145634	cluster 1		0.0321774	cluster 5
	-0.0382205	cluster 1		0.11017	cluster 5											0.09312	cluster 1		0.0364021	cluster 5
	-0.000464379	cluster 1		0.0113888	cluster 5											0.0793218	cluster 1		0.0431194	cluster 5
	-0.0198863	cluster 1		0.0737241	cluster 5											0.0307581	cluster 1		0.031554	cluster 5
	0.0261944	cluster 1		0.0918459	cluster 5											0.0856744	cluster 1		0.0462198	cluster 5
	-0.0524777	cluster 1		0.0216378	cluster 5											0.0583975	cluster 1		0.0223669	cluster 5
	0.0525196	cluster 1		-0.0126962	cluster 5											0.0940453	cluster 1		0.0579263	cluster 5
	-0.0234379	cluster 1		-0.0246286	cluster 5											0.0934183	cluster 1		0.0263075	cluster 5
	-0.028512	cluster 1		0.154214	cluster 5											-0.0144687	cluster 1		0.0157216	cluster 5
	0.0981404	cluster 1		0.0439034	cluster 5											0.108725	cluster 1		0.0240526	cluster 5
	-0.0138011	cluster 1		0.0982673	cluster 5											0.0135321	cluster 1		0.0330589	cluster 5
	0.0858202	cluster 1		-0.0135794	cluster 5											0.0306971	cluster 1		0.0193964	cluster 5
	0.0103322	cluster 1		0.0212093	cluster 5											0.044791	cluster 1		0.007676	cluster 5
	-0.0259393	cluster 1		0.0437158	cluster 5											0	cluster 1		0.0436731	cluster 5
	-0.0406962	cluster 1		-0.056942	cluster 5											0.0689742	cluster 1		0.0290105	cluster 5
	-0.0307236	cluster 1		0.416958	cluster 2											0.019555	cluster 1		0.0265891	cluster 2
	0.0337919	cluster 1		0.381366	cluster 2											0.0569354	cluster 1		0.301405	cluster 2
	-0.0162746	cluster 1		-0.0702697	cluster 2											0.0108523	cluster 1		0.0865822	cluster 2
	0.0977171	cluster 1		0.406221	cluster 2											0.0406797	cluster 1		-0.0214901	cluster 2
	-0.0212456	cluster 1		-0.163593	cluster 2											0.0460982	cluster 1		0.0380783	cluster 2
	0.0312677	cluster 1		-0.13962	cluster 2											-0.0111933	cluster 1		0.048439	cluster 2
	0.116342	cluster 1		0.0174178	cluster 2											0.111192	cluster 1		0.110822	cluster 2
	-0.0650367	cluster 1		-0.00990492	cluster 2											0.00353159	cluster 1		0.0926696	cluster 2
	0.00646695	cluster 1		0.0699961	cluster 2											0.103235	cluster 1		-0.0078903	cluster 2
	0.0310636	cluster 1		0.390384	cluster 2											4.63684e-05	cluster 1		0.0306002	cluster 2
	-0.0399919	cluster 1		-0.0473995	cluster 2											0.00859034	cluster 1		0.0674543	cluster 2
	0.00732614	cluster 1		0.00916487	cluster 2											0.0775949	cluster 1		0.0676774	cluster 2
	0.0179916	cluster 1		-0.033609	cluster 2											0.075586	cluster 1		0.0751717	cluster 2
	-0.0309084	cluster 1		0.357673	cluster 2											0.0205847	cluster 1		0.0498974	cluster 2
	-0.0374463	cluster 1		0.056171	cluster 2											0.0542647	cluster 1		0.122206	cluster 2
	0.111394	cluster 1		-0.0951269	cluster 2											0.0932212	cluster 1		0.032637	cluster 2
	0.139874	cluster 1		0.0664201	cluster 2											0.0643178	cluster 1		0.0340273	cluster 2
	-0.0210051	cluster 1		0.24981	cluster 2											0.0232284	cluster 1		0.0336685	cluster 2
	0.0565411	cluster 1		-0.134121	cluster 2											0.0191863	cluster 1		0.0055672	cluster 2
	-0.0182324	cluster 1		0.301198	cluster 2											0.030415	cluster 1		0.111559	cluster 2
	-0.0151543	cluster 1		-0.241559	cluster 2											0	cluster 1		0.00385827	cluster 2
	0.0345253	cluster 1		0.00242206	cluster 2											0.0576977	cluster 1		0.0902754	cluster 2
	-0.00189673	cluster 1		-0.0133526	cluster 2											0	cluster 1		0.0977883	cluster 2
	0.0215415	cluster 1		-0.124308	cluster 2											0.0118877	cluster 1		0.12489	cluster 2
	-0.0439686	cluster 1		-0.00368863	cluster 2											0.0174283	cluster 1		0.131509	cluster 2
	0.0471998	cluster 1		-0.0108195	cluster 2											0.0500981	cluster 1		0.0973523	cluster 2
	0.150859	cluster 1		-0.0163501	cluster 2											0.0215832	cluster 1		0.0798224	cluster 2
	0.00968814	cluster 1		0.108436	cluster 2											0.077339	cluster 1		0.0682205	cluster 2
	0.0783219	cluster 1		0.00742996	cluster 2											0.029546	cluster 1		0.0769994	cluster 2
	0.0835334	cluster 1		-0.070393	cluster 2											-0.000266782	cluster 1		0.0867025	cluster 2
	-0.0845996	cluster 1		-0.0754813	cluster 2											0.00445973	cluster 1		0.103674	cluster 2
	-0.00741764	cluster 1		-0.0397475	cluster 2											0.0865575	cluster 1		0.037305	cluster 2
	0.00228125	cluster 1		0.0450514	cluster 2											0.0667439	cluster 1		0.0630471	cluster 2
	0.0378024	cluster 1		0.0127897	cluster 2											0.00309051	cluster 1		0.0834589	cluster 2
	-0.00645462	cluster 1		0.180761	cluster 2											0.0265291	cluster 1		0.0469541	cluster 2
	-0.00819151	cluster 1		0.116851	cluster 2											0.0136612	cluster 1		0.025641	cluster 2
	3.59665e-05	cluster 1		-0.121358	cluster 2											0.0119871	cluster 1		0.123909	cluster 2
	0.0332629	cluster 1		-0.121045	cluster 2											0.0767839	cluster 1		0.107828	cluster 2
	0.0224896	cluster 1		-0.242737	cluster 2											0.0296532	cluster 1		0.0364202	cluster 2
	0.0564185	cluster 1		0.250772	cluster 2											0.0121055	cluster 1		-0.00450884	cluster 2
	0.0231295	cluster 1		-0.0212601	cluster 2											0.0978711	cluster 1		0.119421	cluster 2
	0.0666812	cluster 1		-0.0946024	cluster 2											0.0400452	cluster 1		0.0329192	cluster 2
	-0.0208926	cluster 1		0.140326	cluster 2											0.0967856	cluster 1		0.0632947	cluster 2
	-0.0105918	cluster 1		0.0793302	cluster 2											0.103425	cluster 1		0.0534902	cluster 2
	0.045905	cluster 1		-0.0714451	cluster 2											0.0486836	cluster 1		-0.00686729	cluster 2
	0.0115519	cluster 1		0.0552421	cluster 2											0.0171094	cluster 1		0.128694	cluster 2
	-0.0221934	cluster 1		0.153779	cluster 2											0.0649555	cluster 1		0.0665017	cluster 2
	0.0446817	cluster 1		-0.140577	cluster 2											0.15674	cluster 1		-0.00716101	cluster 2
	-0.0158656	cluster 1		0.210999	cluster 2											0.0356098	cluster 1		0.0663081	cluster 2
	-0.0328901	cluster 1		0.108016	cluster 2											0.0219396	cluster 1		0.000333314	cluster 2
	0.0717959	cluster 1		0.186067	cluster 2											0.0272028	cluster 1		0.0908215	cluster 2
	0.0165978	cluster 1		0.108162	cluster 2											0.0480906	cluster 1		0.0389713	cluster 2
	-0.00432656	cluster 1		0.141247	cluster 2											0	cluster 1		0.0806485	cluster 2
	-0.000269912	cluster 1		0.0423582	cluster 2											0.0516973	cluster 1		0.119639	cluster 2
	-0.0623939	cluster 1		-0.0555517	cluster 2											0.00469057	cluster 1		0.0710678	cluster 2
	0.0327422	cluster 1		0.104395	cluster 2											0.0655142	cluster 1		0.101068	cluster 2
	0.0387677	cluster 1		-0.00738115	cluster 2											0.0050864	cluster 1		0.0440382	cluster 2
	0.0867454	cluster 1		0.112559	cluster 2											0.0460518	cluster 1		0.123417	cluster 2
	-0.0329474	cluster 1		0.0110099	cluster 2											0.00594613	cluster 1		0.0219515	cluster 2
	0.0171209	cluster 1		0.175898	cluster 2											0.0642587	cluster 1		0.0962559	cluster 2
	0.115015	cluster 1		0.0478838	cluster 2											0.0135904	cluster 1		0.118238	cluster 2
	0.128296	cluster 1		0.0561104	cluster 2											0.0458911	cluster 1		0.00837552	cluster 2
	-0.00730639	cluster 1		-0.0702097	cluster 2											0.0905493	cluster 1		0.0443043	cluster 2
	-0.0612424	cluster 1		0.040834	cluster 2											0	cluster 1		0.0937703	cluster 2
	0.00482125	cluster 1		0.027437	cluster 2											0.0568138	cluster 1		0.029783	cluster 2
	-0.0893637	cluster 1		0.133757	cluster 2											0	cluster 1		0.0900685	cluster 2
	0.0106474	cluster 1		0.0549147	cluster 2											0.0530626	cluster 1		0.0706445	cluster 2
	0.0244595	cluster 1		0.0106759	cluster 2											0.0764431	cluster 1		-0.0515728	cluster 2
	-0.00346081	cluster 1		0.162565	cluster 2											0.0516499	cluster 1		0.0454999	cluster 2
	-0.144376	cluster 1		0.0376543	cluster 2											0.0540095	cluster 1		0.085272	cluster 2
	0.0183721	cluster 1		-0.0256519	cluster 2											0.0632183	cluster 1		-0.0302526	cluster 2
	0.208387	cluster 1		0.0537078	cluster 2											0.0846982	cluster 1		0.0808924	cluster 2
	0.0655976	cluster 1		0.012067	cluster 2											0.00649607	cluster 1		0.0357426	cluster 2
	0.0245042	cluster 1		0.19535	cluster 2											0.0386966	cluster 1		0.115191	cluster 2
	-0.0287494	cluster 1		-0.0292743	cluster 2											0.0236127	cluster 1		0.107308	cluster 2
	0.00429556	cluster 1		0.0332488	cluster 2											0.066995	cluster 1		-0.0115677	cluster 2
	-0.0194959	cluster 1		0.166709	cluster 2											0.00023371	cluster 1		0.0408412	cluster 2
	0.00350826	cluster 1		0.065196	cluster 2											0.0616495	cluster 1		0.104823	cluster 2
	-0.000749786	cluster 1		0.099406	cluster 2											0.000442174	cluster 1		0.100157	cluster 2
	0.0240066	cluster 1		0.00985441	cluster 2											0.00629483	cluster 1		0.0404988	cluster 2
	-0.0432116	cluster 1		0.0565928	cluster 2											0.0015182	cluster 1		0.124565	cluster 2
	0.0668377	cluster 1		0.0220032	cluster 2											0.0449416	cluster 1		0.0981091	cluster 2
	0.0127906	cluster 1		0.00704094	cluster 2											0.094706	cluster 1		0.0275473	cluster 2
	-8.44997e-06	cluster 1		0.0524086	cluster 2											0.0374191	cluster 1		0.104237	cluster 2
	0.0487167	cluster 1		0.057098	cluster 2											0.0542572	cluster 1		0.0583883	cluster 2
	0.0971055	cluster 1		-0.0257172	cluster 2											0.0358072	cluster 1		-0.0178206	cluster 2
	-0.156326	cluster 1		0.143392	cluster 2											0.00196833	cluster 1		0.0895054	cluster 2
	0.0731801	cluster 1		-0.124557	cluster 2											0.0119337	cluster 1		0.0225863	cluster 2
	0.00231648	cluster 1		0.0229103	cluster 2											0.0697685	cluster 1		0.0949913	cluster 2
	0.00424896	cluster 1		0.00724837	cluster 2											0.0670169	cluster 1		-0.00241477	cluster 2
	0.0266864	cluster 1		-0.0306245	cluster 2											0.0119697	cluster 1		0.0183782	cluster 2
	-0.0343781	cluster 1		0.00738647	cluster 2											0	cluster 1		0.00553938	cluster 2
	-0.0265609	cluster 1		0.00916162	cluster 2											0.0111932	cluster 1		0.0917239	cluster 2
	0.0683806	cluster 1		-0.00289587	cluster 2											0.0316533	cluster 1		-0.00189586	cluster 2
	0.0209122	cluster 1		0.151154	cluster 2											0.0261195	cluster 1		0.0883386	cluster 2
	0.065805	cluster 1		-0.242892	cluster 2											0.0977825	cluster 1		0.0054101	cluster 2
	0.0127897	cluster 1		0.029637	cluster 2											0.0208818	cluster 1		0.11886	cluster 2
	0.030392	cluster 1		-0.0174432	cluster 2											0.0707479	cluster 1		0.019032	cluster 2
	0.0990396	cluster 1		-0.0764083	cluster 2											0.0498785	cluster 1		0.0231436	cluster 2
	0.0426348	cluster 1		-0.0504201	cluster 2											0.0212968	cluster 1		0.101856	cluster 2
	-0.0172537	cluster 1		0.0303005	cluster 2											0.0961947	cluster 1		0.0973009	cluster 2
	-0.00782532	cluster 1		-0.0956108	cluster 2											0.0769696	cluster 1		0.0196543	cluster 2
	0.0068188	cluster 1		0.014542	cluster 2											-7.80088e-05	cluster 1		0.115584	cluster 2
	0.003673	cluster 1		-0.0111636	cluster 2											0.00409888	cluster 1		0.0200373	cluster 2
	-0.0576171	cluster 1		-0.0645092	cluster 2											0.0314145	cluster 1		0.0144057	cluster 2
	0.0473942	cluster 1		0.154233	cluster 2											0.0117932	cluster 1		0.0349209	cluster 2
	-0.00753664	cluster 1		-0.0124605	cluster 2											0.0544904	cluster 1		0.104365	cluster 2
	0.0562219	cluster 1		0.0501597	cluster 2											0.090264	cluster 1		0.0888227	cluster 2
	-0.0151391	cluster 1		-0.124935	cluster 2											0.0747712	cluster 1		-0.00730968	cluster 2
	0.0599461	cluster 1		0.0811893	cluster 2											0.109259	cluster 1		0.113815	cluster 2
	-0.0572647	cluster 1		-0.0611613	cluster 2											0.107735	cluster 1		0.0111196	cluster 2
	0.0510933	cluster 1		-0.0772456	cluster 2											0.00467809	cluster 1		0.0183614	cluster 2
	0.0681186	cluster 1		-0.0282827	cluster 2											0.0276944	cluster 1		0.0979106	cluster 2
	-0.0185921	cluster 1		-0.00584154	cluster 2											0.0618277	cluster 1		0.10296	cluster 2
	-0.00286822	cluster 1		-0.0287698	cluster 2											0.0652988	cluster 1		0.0196465	cluster 2
	0.0759404	cluster 1		-0.0399098	cluster 2											0.0408828	cluster 1		0.115275	cluster 2
	-0.00769465	cluster 1		-0.0223536	cluster 2											0.0540156	cluster 1		0.0393728	cluster 2
	-0.0154681	cluster 1		-0.122823	cluster 2											0.0298661	cluster 1		0.122493	cluster 2
	-0.0254585	cluster 1		0.0395319	cluster 2											0.00528317	cluster 1		0.0204363	cluster 2
	0.0305881	cluster 1		-0.0501662	cluster 2											7.3201e-05	cluster 1		0.0974202	cluster 2
	0.0230426	cluster 1		-0.0161813	cluster 2											0.0209764	cluster 1		0.0164281	cluster 2
	-0.0154647	cluster 1		-0.0167558	cluster 2											0.0407263	cluster 1		0.0974291	cluster 2
	0.0364039	cluster 1		-0.0488804	cluster 2											0.0542997	cluster 1		-0.00217022	cluster 2
	0.0229924	cluster 1		-0.0523797	cluster 2											0.0656188	cluster 1		0.119602	cluster 2
	0.0614811	cluster 1		0.018591	cluster 2											0.0230655	cluster 1		0.010308	cluster 2
	0.104636	cluster 1		-0.0673972	cluster 2											0.0122401	cluster 1		0.00700521	cluster 2
	-0.0247062	cluster 1		-0.10073	cluster 2											0.0989364	cluster 1		0.108733	cluster 2
	0.00795768	cluster 1		-0.0760086	cluster 2											0.010013	cluster 1		0.0134185	cluster 2
	0.0844888	cluster 1		-0.01817	cluster 2											0	cluster 1		0.106099	cluster 2
	-0.0342352	cluster 1		0.0125869	cluster 2											0.0717854	cluster 1		-0.015272	cluster 2
	-0.0225996	cluster 1		0.0528528	cluster 2											0.00109464	cluster 1		0.0888028	cluster 2
	-0.0343561	cluster 1		-0.0215148	cluster 2											0.010281	cluster 1		0.00647001	cluster 2
	-0.00123783	cluster 1		0.0392522	cluster 2											0.0735824	cluster 1		-0.00966329	cluster 2
	0.027623	cluster 1		-0.00120256	cluster 2											0.0388073	cluster 1		0.0560766	cluster 2
	0.00599774	cluster 1		-0.0129094	cluster 2											0.0207264	cluster 1		-0.0436884	cluster 2
	0.0527532	cluster 1		0.0166128	cluster 2											0.0175343	cluster 1		0.0824202	cluster 2
	0.18777	cluster 1		-0.0238973	cluster 2											0.0724729	cluster 1		-0.0442777	cluster 2
	-0.00998471	cluster 1		-0.0461347	cluster 2											0.0392425	cluster 1		0.0238815	cluster 2
	-0.0573968	cluster 1		0.0223759	cluster 2											0	cluster 1		0.010062	cluster 2
	-0.0683653	cluster 1		-0.0391844	cluster 2											0.0165898	cluster 1		0.0821876	cluster 2
	0.0133796	cluster 1		0.0142411	cluster 2											0.0589689	cluster 1		-0.0329997	cluster 2
	-0.00194952	cluster 1		-0.0317748	cluster 2											0.000130598	cluster 1		0.093954	cluster 2
	0.0042484	cluster 1		-0.0310856	cluster 2											0.00358466	cluster 1		0.0341726	cluster 2
	0.0781031	cluster 1		-0.0403647	cluster 2											0.00163096	cluster 1		0.108437	cluster 2
	0.0578568	cluster 1		-0.00363894	cluster 2											0.0551213	cluster 1		-0.000420686	cluster 2
	0.0690775	cluster 1		0.0215287	cluster 2											0.0219915	cluster 1		0.0707646	cluster 2
	0.0606486	cluster 1		0.0566744	cluster 2											0.0321533	cluster 1		0.00800775	cluster 2
	0.016122	cluster 1		-0.0189433	cluster 2											0.00543043	cluster 1		0.0807102	cluster 2
	0.0555697	cluster 1		-0.00631974	cluster 2											0.0742736	cluster 1		-0.0267642	cluster 2
	0.0387284	cluster 1		-0.0230179	cluster 2											0.00972147	cluster 1		-0.00581871	cluster 2
	0.000141739	cluster 1		-0.0438942	cluster 2											0.0761994	cluster 1		0.101125	cluster 2
	-0.00228892	cluster 1		-0.0206525	cluster 2											0.0693727	cluster 1		0.0447271	cluster 2
	0.0314979	cluster 1		0.0390916	cluster 2											0	cluster 1		0.0118946	cluster 2
	0.0117337	cluster 1		-0.00590557	cluster 2											0	cluster 1		0.136201	cluster 2
	-0.00437726	cluster 1		-0.00242349	cluster 1											0	cluster 1		0.126693	cluster 1
	-0.0293345	cluster 1		-0.0311627	cluster 1											0	cluster 1		0.130483	cluster 1
	0.0214618	cluster 1		-0.000394051	cluster 1											0.0112084	cluster 1		0.130292	cluster 1
	0.0473284	cluster 1		0.0162737	cluster 1											0.0313237	cluster 1		0.129945	cluster 1
	0.0377226	cluster 1		0.00171332	cluster 1											0.0604553	cluster 1		0.104858	cluster 1
	0.0354944	cluster 1		-0.0876948	cluster 1											0.0688357	cluster 1		0.043887	cluster 1
	0.113538	cluster 1		0.0897592	cluster 1											0.0588998	cluster 1		0.0250176	cluster 1
	0.0979265	cluster 1		-0.0541503	cluster 1											0.0488258	cluster 1		0.0147701	cluster 1
	0.0490447	cluster 1		-0.0291299	cluster 1											0.0186853	cluster 1		0.0551437	cluster 1
	4.64167e-05	cluster 1		-0.0906016	cluster 1											0.10327	cluster 1		0.038454	cluster 1
	0.0107256	cluster 1		0.100581	cluster 1											0.0718406	cluster 1		0.0330956	cluster 1
	-0.02178	cluster 1		-0.0589553	cluster 1											0.0975504	cluster 1		0.0474972	cluster 1
	0.0267158	cluster 1		-0.0204494	cluster 1											0.0640363	cluster 1		0.0538014	cluster 1
	0.0227714	cluster 1		-0.0425597	cluster 1											0.00990325	cluster 1		0.0589575	cluster 1
	0.0176655	cluster 1		0.0467688	cluster 1											0.0260963	cluster 1		0.0626258	cluster 1
	0.0142248	cluster 1		0.0402172	cluster 1											0.0126698	cluster 1		-0.00315673	cluster 1
	0.0351166	cluster 1		0.0810459	cluster 1											0.0707168	cluster 1		0.0732986	cluster 1
	0.0296655	cluster 1		-0.13413	cluster 1											0.103038	cluster 1		0.00216642	cluster 1
	0.00282208	cluster 1		0.0125893	cluster 1											0.0563799	cluster 1		0.0724001	cluster 1
	0.0742294	cluster 1		0.0602555	cluster 1											0.152112	cluster 1		-5.33585e-05	cluster 1
	-0.0437596	cluster 1		-0.00180678	cluster 1											0.0229556	cluster 1		0.0629646	cluster 1
	0.063522	cluster 1		0.0250406	cluster 1											0.0229056	cluster 1		0.0268518	cluster 1
	0.00170503	cluster 1		-0.00273163	cluster 1											0.0399496	cluster 1		0.0702722	cluster 1
	-0.0730761	cluster 1		0.0210282	cluster 1											0.0414893	cluster 1		0.0394689	cluster 1
	-0.0190803	cluster 1		-0.0192933	cluster 1											0.0637315	cluster 1		0.0444798	cluster 1
	0.078962	cluster 1		0.0305768	cluster 1											0.0452146	cluster 1		0.0162753	cluster 1
	0.0441572	cluster 1		0.0537255	cluster 1											0.0416941	cluster 1		0.0847503	cluster 1
	-0.0154806	cluster 1		0.0502384	cluster 1											0.0108502	cluster 1		0.0948923	cluster 1
	0.00321298	cluster 1		0.0142665	cluster 1											0.0178225	cluster 1		0.0610826	cluster 1
	0.0668472	cluster 1		-0.0104725	cluster 1											0.035784	cluster 1		0.0115447	cluster 1
	0.0686343	cluster 1		0.00485905	cluster 1											2.4465e-05	cluster 1		-0.00131395	cluster 1
	0.0446027	cluster 1		-0.0300997	cluster 1											0.0386653	cluster 1		0.0566959	cluster 1
	-0.00911279	cluster 1		0.0585275	cluster 1											0.0723498	cluster 1		0.0476594	cluster 1
	0.0292701	cluster 1		0.020035	cluster 1											0.0403181	cluster 1		0.0378025	cluster 1
	-0.0226797	cluster 1		-0.0346665	cluster 1											0	cluster 1		0.000368982	cluster 1
	-0.073482	cluster 1		0.132214	cluster 1											0	cluster 1		0.00758437	cluster 1
	-0.0135801	cluster 1		0.000655808	cluster 1											0.0822941	cluster 1		0.0547226	cluster 1
	-0.0121782	cluster 1		0.038794	cluster 1											0	cluster 1		0.0574298	cluster 1
	-0.0620682	cluster 1		0.133677	cluster 1											0	cluster 1		0.0260405	cluster 1
	-0.053446	cluster 1		-0.0241381	cluster 1											0.0014955	cluster 1		0.0628343	cluster 1
	0.0489196	cluster 1		0.0335022	cluster 1											0.0293287	cluster 1		0.0543707	cluster 1
	0.0468534	cluster 1		0.105703	cluster 1											0.0483975	cluster 1		0.0135975	cluster 1
	0.0183585	cluster 1		-0.0480218	cluster 1											0.0536573	cluster 1		0.0583313	cluster 1
	-0.012398	cluster 1		0.0594065	cluster 1											0.0431931	cluster 1		0.0385483	cluster 1
	9.57136e-05	cluster 1		-0.0655947	cluster 1											0.0593743	cluster 1		0.0872317	cluster 1
	0.109787	cluster 1		0.00126014	cluster 1											0.0273696	cluster 1		0.0432719	cluster 1
	-0.0288999	cluster 1		0.0179489	cluster 1											0.0537543	cluster 1		0.0251226	cluster 1
	0.115401	cluster 1		-0.173251	cluster 1											0.0835445	cluster 1		0.0396097	cluster 1
	0.0104595	cluster 1		0.028498	cluster 1											0.0253617	cluster 1		0.00854606	cluster 1
	0.0480748	cluster 1		-0.0150099	cluster 1											0.0103647	cluster 1		0.00916687	cluster 1
	-0.0100368	cluster 1		-0.0303042	cluster 1											0.0589249	cluster 1		0.0624301	cluster 1
	-0.00648454	cluster 1		-0.051988	cluster 1											0.0510482	cluster 1		0.0587142	cluster 1
	0.00581794	cluster 1		0.0414452	cluster 1											0.0536739	cluster 1		0.00439718	cluster 1
	0.00778246	cluster 1		-0.0363454	cluster 1											0.00862964	cluster 1		0.0143878	cluster 1
	-0.0204505	cluster 1		-0.0451819	cluster 1											3.33369e-05	cluster 1		0.0578778	cluster 1
	0.0335815	cluster 1		0.0135967	cluster 1											0	cluster 1		0.0303923	cluster 1
	0.019148	cluster 1		0.00973821	cluster 1											0.000501216	cluster 1		0.0597939	cluster 1
	-0.0131482	cluster 1		0.0375291	cluster 1											0.000430791	cluster 1		0.0157672	cluster 1
	0.0957019	cluster 1		0.0284929	cluster 1											0.00137835	cluster 1		0.0491885	cluster 1
	-0.0479919	cluster 1		-0.00908867	cluster 1											0.0341057	cluster 1		0.0454399	cluster 1
	0.109632	cluster 1		0.126982	cluster 1											0.0603759	cluster 1		0.0427075	cluster 1
	-0.143591	cluster 1		0.0253167	cluster 1											0.00428702	cluster 1		0.0649275	cluster 1
	0.0501876	cluster 1		0.0192344	cluster 1											0.00937573	cluster 1		0.0515564	cluster 1
	-0.000262688	cluster 1		0.0672537	cluster 1											0.0764386	cluster 1		0.0201443	cluster 1
	8.44843e-05	cluster 1		-0.0442619	cluster 1											0.0695742	cluster 1		0.0558348	cluster 1
	0.0325665	cluster 1		0.0300036	cluster 1											0.0114385	cluster 1		0.024626	cluster 1
	-0.00646915	cluster 1		-0.0190519	cluster 1											0.00463773	cluster 1		0.0461295	cluster 1
	-0.0135497	cluster 1		0.0697933	cluster 1											0.00255648	cluster 1		0.0527893	cluster 1
	0.0176713	cluster 1		0.0174665	cluster 1											0.000612916	cluster 1		0.0836868	cluster 1
	0.0152572	cluster 1		-0.0281843	cluster 1											0.0166339	cluster 1		0.0282301	cluster 1
	0.0148601	cluster 1		0.0186933	cluster 1											-0.0005788	cluster 1		0.0404093	cluster 1
	0.018375	cluster 1		0.0384705	cluster 1											0.0566581	cluster 1		0.050915	cluster 1
	0.0462152	cluster 1		-0.0727226	cluster 1											0.0247468	cluster 1		0.0297952	cluster 1
	-0.024734	cluster 1		0.0332277	cluster 1											0.00762658	cluster 1		0.0588689	cluster 1
	0.116426	cluster 1		-0.0096108	cluster 1											0.0939256	cluster 1		0.050794	cluster 1
	0.123455	cluster 1		-0.0721333	cluster 1											0.0418692	cluster 1		0.0404598	cluster 1
	0.044901	cluster 1		0.0323654	cluster 1											0.0121484	cluster 1		0.0305435	cluster 1
	0.00730392	cluster 1		0.00468836	cluster 1											0.0982044	cluster 1		0.0333323	cluster 1
	0.073046	cluster 1		-0.0372931	cluster 1											0.0732778	cluster 1		0.0267142	cluster 1
	0.11314	cluster 1		-0.00607265	cluster 1											0.0939211	cluster 1		0.0316715	cluster 1
	0.0497329	cluster 1		0.126248	cluster 1											0.0400935	cluster 1		-0.00330533	cluster 1
	0.0743994	cluster 1		-0.031339	cluster 1											0.0943049	cluster 1		0.0388388	cluster 1
	0.00960435	cluster 1		-0.000541569	cluster 1											0.0928556	cluster 1		0.0562912	cluster 1
	0.0683184	cluster 1		-0.0268468	cluster 1											0.0239198	cluster 1		0.0188194	cluster 1
	-0.03844	cluster 1		0.0639746	cluster 1											0.0106782	cluster 1		0.0429455	cluster 1
	-0.0221965	cluster 1		0.010375	cluster 1											0.0156237	cluster 1		0.0244271	cluster 1
	-0.0145434	cluster 1		0.0222775	cluster 1											0.068787	cluster 1		0.0260529	cluster 1
	0.00109432	cluster 1		0.021718	cluster 1											0.0447938	cluster 1		0.0447903	cluster 1
	-0.0880651	cluster 1		-0.0252835	cluster 1											0.00133306	cluster 1		0.0510446	cluster 1
	-0.000753165	cluster 1		0.0439038	cluster 1											0.0574616	cluster 1		0.0250839	cluster 1
	0.0211896	cluster 1		-0.0668734	cluster 1											0.00465816	cluster 1		0.0857056	cluster 1
	-0.0399226	cluster 1		0.0337016	cluster 1											0.0276163	cluster 1		0.0424541	cluster 1
	0.0207356	cluster 1		0.0226839	cluster 1											0.0640053	cluster 1		0.0354813	cluster 1
	-0.0186437	cluster 1		-0.16983	cluster 1											0	cluster 1		0.00562425	cluster 1
	-0.00668433	cluster 1		-0.0453436	cluster 1											0	cluster 1		0.0392844	cluster 1
	0.0212714	cluster 1		0.0351863	cluster 1											0.0020115	cluster 1		0.0831103	cluster 1
	0.0516273	cluster 1		-0.0328152	cluster 1											0.0342139	cluster 1		0.0174014	cluster 1
	-0.00148719	cluster 1		0.0614175	cluster 1											0.073537	cluster 1		0.0545516	cluster 1
	0.0134522	cluster 1		-0.0478333	cluster 1											-7.08591e-05	cluster 1		0.00849846	cluster 1
	0.024764	cluster 1		-0.0819867	cluster 1											-2.34239e-06	cluster 1		0.007748	cluster 1
	-0.0607983	cluster 1		0.0828186	cluster 1											0.050399	cluster 1		-0.000835558	cluster 1
	-0.000102545	cluster 1		-0.0765179	cluster 1											0.0456343	cluster 1		0.0108425	cluster 1
	0.0298413	cluster 1		0.0099713	cluster 1											0.0184366	cluster 1		0.0467194	cluster 1
	0.122046	cluster 1		-0.0737437	cluster 1											0.101155	cluster 1		0.063579	cluster 1
	0.0978394	cluster 1		0.0393584	cluster 1											0.0100828	cluster 1		0.0287863	cluster 1
	-0.0149081	cluster 1		-0.0368523	cluster 1											0.00276406	cluster 1		0.0159986	cluster 1
	-0.0241949	cluster 1		-0.0246344	cluster 1											0.0931738	cluster 1		0.0423861	cluster 1
	0.00337284	cluster 1		0.0412764	cluster 1											0.00109997	cluster 1		0.00149953	cluster 1
	-0.0704135	cluster 1		-0.0492882	cluster 1											0.00628931	cluster 1		0.0437746	cluster 1
	-0.00874051	cluster 1		0.0105241	cluster 1											0.021227	cluster 1		0.0767594	cluster 1
	-0.00101035	cluster 1		-0.125248	cluster 1											0.0228327	cluster 1		0.00941933	cluster 1
	0.00625912	cluster 1		-0.0391861	cluster 1											0.0793319	cluster 1		0.0381284	cluster 1
	0.0211194	cluster 1		0.0181956	cluster 1											0.00511352	cluster 1		0.0801266	cluster 1
	0.0806155	cluster 1		0.0153881	cluster 1											0	cluster 1		-0.00122135	cluster 1
	0.0434002	cluster 1		0.0548568	cluster 1											0.0541549	cluster 1		0.0454507	cluster 1
	0.186609	cluster 1		-0.0553575	cluster 1											0.0871373	cluster 1		0.0232949	cluster 1
	-0.0321891	cluster 1		-0.0577652	cluster 1											0.0247899	cluster 1		0.0390678	cluster 1
	0.0112782	cluster 1		0.0236675	cluster 1											0.0167861	cluster 1		0.0473564	cluster 1
	-0.0126731	cluster 1		-0.0219205	cluster 1											0.0376196	cluster 1		0.0731137	cluster 1
	-0.00350502	cluster 1		-0.0155331	cluster 1											0.0605539	cluster 1		0.0170946	cluster 1
	-0.000167694	cluster 1		-0.0147032	cluster 1											0.0441202	cluster 1		0.0424878	cluster 1
	-0.0164713	cluster 1		0.0213931	cluster 1											0.00195128	cluster 1		0.0206088	cluster 1
	-0.00270816	cluster 1		-0.017859	cluster 1											0	cluster 1		0.0463389	cluster 1
	-0.0255495	cluster 1		0.00782644	cluster 1											0.000184314	cluster 1		0.0449249	cluster 1
	0.0213697	cluster 1		0.0334548	cluster 1											0	cluster 1		0.0429166	cluster 1
	0.0170117	cluster 1		0.0381685	cluster 1											4.49563e-05	cluster 1		0.0381816	cluster 1
	0.101371	cluster 1		-0.0202894	cluster 1											0.00710939	cluster 1		0.0291608	cluster 1
	-0.0721049	cluster 1		0.0581516	cluster 1											0.057463	cluster 1		0.0113991	cluster 1
	0.0925766	cluster 1		-0.0402854	cluster 1											0.0290864	cluster 1		0.0379277	cluster 1
	0.0626553	cluster 1		-0.000389715	cluster 1											0.00668341	cluster 1		0.0773409	cluster 1
	0.119063	cluster 1		0.0620602	cluster 1											0.0688054	cluster 1		0.0515721	cluster 1
	0.100834	cluster 1		-0.0520126	cluster 1											0.0352284	cluster 1		0.0121627	cluster 1
	0.0742821	cluster 1		-0.0968174	cluster 1											0.0062664	cluster 1		0.0276556	cluster 1
	0.00761811	cluster 1		0.0477771	cluster 1											0.0725975	cluster 1		0.0115225	cluster 1
	0.00369163	cluster 1		0.0184883	cluster 1											0.0112368	cluster 1		0.0491142	cluster 1
	0.117016	cluster 1		-0.00321293	cluster 1											0.0569343	cluster 1		0.0616368	cluster 1
	0.103833	cluster 1		-0.00722506	cluster 1											0.0848169	cluster 1		0.0130151	cluster 1
	0.0277522	cluster 1		-0.0375462	cluster 1											0.0150932	cluster 1		0.0178176	cluster 1
	0.00372724	cluster 1		-0.0318301	cluster 1											0.0525842	cluster 1		0.0392781	cluster 1
	0.0588919	cluster 1		0.0634219	cluster 1											0.0338213	cluster 1		0.0370066	cluster 1
	0.0414409	cluster 1		-0.061961	cluster 1											0.000601095	cluster 1		0.0115029	cluster 1
	-0.00685432	cluster 1		0.0531064	cluster 1											0.00124468	cluster 1		0.0403401	cluster 1
	-0.00488498	cluster 1		0.0203198	cluster 1											0.000709298	cluster 1		0.0473267	cluster 1
	-0.0123522	cluster 1		0.0184106	cluster 1											0.0618347	cluster 1		0.0234964	cluster 1
	0.0255692	cluster 1		-0.00122928	cluster 1											0.000741291	cluster 1		0.0125028	cluster 1
	0.0123436	cluster 1		-0.0297105	cluster 1											0.0289028	cluster 1		0.0390001	cluster 1
	-0.00837005	cluster 1		-0.0039923	cluster 1											0.00134441	cluster 1		0.0289326	cluster 1
	-0.00263861	cluster 1		-0.00685909	cluster 1											0.000959677	cluster 1		0.0296518	cluster 1
	-0.00598296	cluster 1		0.0183575	cluster 1											0.0950432	cluster 1		0.0267827	cluster 1
	-0.0246067	cluster 1		-0.0919573	cluster 1											0.095651	cluster 1		0.0197645	cluster 1
	-0.0699509	cluster 1		0.0723071	cluster 1											0.000174074	cluster 1		0.0513038	cluster 1
	0.00730804	cluster 1		-0.0559739	cluster 1											0.0695502	cluster 1		0.0328798	cluster 1
	0.0582647	cluster 1		0.0295882	cluster 1											0.000103128	cluster 1		0.0221885	cluster 1
	0.004311	cluster 1		-0.000779941	cluster 1											0	cluster 1		0.0473203	cluster 1
	0.059239	cluster 1		0.0328192	cluster 1											0.00815078	cluster 1		0.0658175	cluster 1
	-0.0785792	cluster 1		0.00889094	cluster 1											0.0677825	cluster 1		0.00728387	cluster 1
	-0.0435662	cluster 1		0.0129972	cluster 1											0	cluster 1		0.00707849	cluster 1
	-0.0522411	cluster 1		-0.00507768	cluster 1											0.0501709	cluster 1		0.00631355	cluster 1
	-0.00246506	cluster 1		-0.0279722	cluster 1											0.138646	cluster 1		0.0152005	cluster 1
	0.0365829	cluster 1		-0.0701755	cluster 1											0.158532	cluster 1		0.0376223	cluster 1
	0.0619838	cluster 1		-0.0101892	cluster 1											0.0217216	cluster 1		0.033459	cluster 1
	-0.021102	cluster 1		0.00305609	cluster 1											0.0244214	cluster 1		0.00465633	cluster 1
	-0.0261082	cluster 1		0.0722173	cluster 1											0.0225297	cluster 1		0.0260735	cluster 1
	-0.00684714	cluster 1		0.0519738	cluster 1											0.0641533	cluster 1		0.040314	cluster 1
	0.0109236	cluster 1		0.018393	cluster 1											0.0491299	cluster 1		0.0460063	cluster 1
	-0.0342487	cluster 1		0.0267199	cluster 1											0.00683903	cluster 1		0.024497	cluster 1
	0.0889183	cluster 1		-0.0301477	cluster 1											1.13462e-05	cluster 1		0.0235131	cluster 1
	0.0169789	cluster 1		-0.00378796	cluster 1											0.00154877	cluster 1		0.0449889	cluster 1
	-0.0415943	cluster 1		-0.0178482	cluster 1											0.0419979	cluster 1		0.0378694	cluster 1
	0.0762875	cluster 1		-8.91041e-05	cluster 1											0.0204326	cluster 1		0.0257037	cluster 1
	0.0150356	cluster 1		0.00214598	cluster 1											0.0592527	cluster 1		0.0373215	cluster 1
	0.00723858	cluster 1		0.0444469	cluster 1											0.0238103	cluster 1		0.0291433	cluster 1
	0.0426701	cluster 1		-0.112388	cluster 1											0.0598953	cluster 1		0.000406003	cluster 1
	0.0489425	cluster 1		0.0289442	cluster 1											0.0271988	cluster 1		0.0132949	cluster 1
	-0.0122822	cluster 1		0.0422218	cluster 1											0.00695878	cluster 1		0.0410517	cluster 1
	0.0773439	cluster 1		0.0535692	cluster 1											0.0185343	cluster 1		0.0470051	cluster 1
	0.0252515	cluster 1		-0.0465002	cluster 1											0.0421731	cluster 1		0.0216249	cluster 1
	0.0148396	cluster 1		0.0471674	cluster 1											0.0280038	cluster 1		0.0283999	cluster 1
	0.0921648	cluster 1		-0.0077781	cluster 1											0.00820981	cluster 1		0.0452711	cluster 1
	0.0169531	cluster 1		0.0200436	cluster 1											0.0897078	cluster 1		0.0484133	cluster 1
	0.0457438	cluster 1		0.00921223	cluster 1											0.00339539	cluster 1		0.0384533	cluster 1
	-0.0462423	cluster 1		0.00935757	cluster 1											0.00779189	cluster 1		0.0336097	cluster 1
	0.000912398	cluster 1		0.0378408	cluster 1											0.00666428	cluster 1		0.0422932	cluster 1
	0.0253406	cluster 1		-0.0736784	cluster 1											0.0331598	cluster 1		0.0628194	cluster 1
	-0.0320727	cluster 1		0.0204472	cluster 1											0.0383651	cluster 1		0.0123189	cluster 1
	-0.0196109	cluster 1		-0.00949109	cluster 1											0.0308628	cluster 1		0.0149036	cluster 1
	0.092899	cluster 1		0.0712084	cluster 1											0.0663156	cluster 1		0.0365914	cluster 1
	-0.0195573	cluster 1		0.0553826	cluster 1											0.0452476	cluster 1		0.0409252	cluster 1
	-0.041949	cluster 1		0.0192303	cluster 1											0.0440351	cluster 1		0.0418866	cluster 1
	-0.00894146	cluster 1		0.0131857	cluster 1											0.0751567	cluster 1		0.0318609	cluster 1
	-0.0495514	cluster 1		0.00224616	cluster 1											0.0390884	cluster 1		0.0142532	cluster 1
	0.00743228	cluster 1		-0.0105873	cluster 1											-0.023904	cluster 1		0.0386305	cluster 1
	0.147952	cluster 1		-0.0429345	cluster 1											0.0932384	cluster 1		0.0265409	cluster 1
	0.0809633	cluster 1		-0.0022063	cluster 1											0.0133023	cluster 1		0.0316105	cluster 1
	-0.025717	cluster 1		-0.00525784	cluster 1											0.0179479	cluster 1		0.00821635	cluster 1
	-0.0123525	cluster 1		0.0307978	cluster 1											0.0328748	cluster 1		0.00910326	cluster 1
	0.0195063	cluster 1		-0.0443296	cluster 1											0.0606542	cluster 1		-0.0128025	cluster 1
	-0.0436639	cluster 1		0.0444131	cluster 1											0.00249166	cluster 1		0.0164329	cluster 1
	0.0422149	cluster 1		-0.00396156	cluster 1											0.00166985	cluster 1		0.014956	cluster 1
	0.0243924	cluster 1		0.0804019	cluster 1											9.22203e-06	cluster 1		0.0383957	cluster 1
	-0.0693596	cluster 1		0.0433478	cluster 1											0.0100282	cluster 1		0.0451126	cluster 1
	0.0291442	cluster 1		-0.0477585	cluster 1											0	cluster 1		0.0331619	cluster 1
	0.0402663	cluster 1		-0.0118404	cluster 1											0.00070957	cluster 1		0.00429028	cluster 1
	-0.0402108	cluster 1		-0.0220864	cluster 1											0.000241845	cluster 1		0.0440157	cluster 1
	-0.0145854	cluster 1		0.0274849	cluster 1											0.00877927	cluster 1		0.0478732	cluster 1
	0.0869524	cluster 1		0.00614907	cluster 1											0.0805181	cluster 1		0.00740639	cluster 1
	0.143779	cluster 1		0.0287412	cluster 1											0.0148871	cluster 1		0.0161608	cluster 1
	-0.0950718	cluster 1		0.0022196	cluster 1											0.0400707	cluster 1		0.00411071	cluster 1
	0.151525	cluster 1		0.0202468	cluster 1											0.049264	cluster 1		0.00246313	cluster 1
	-0.0676519	cluster 1		0.0431674	cluster 1											0.0163798	cluster 1		0.0414419	cluster 1
	0.0719927	cluster 1		-0.0226347	cluster 1											0.00976617	cluster 1		0.00268851	cluster 1
	-0.0114339	cluster 1		0.0455291	cluster 1											0.0865616	cluster 1		0.0260055	cluster 1
	0.00069596	cluster 1		-0.0245851	cluster 1											0.0157708	cluster 1		0.00817457	cluster 1
	-0.00403942	cluster 1		-0.0516206	cluster 1											0.06099	cluster 1		0.0100841	cluster 1
	-0.000289193	cluster 1		0.046677	cluster 1											0.0595331	cluster 1		0.0393382	cluster 1
	0.00916207	cluster 1		0.0232993	cluster 1											0.00136983	cluster 1		0.0371369	cluster 1
	-0.0508907	cluster 1		0.0192448	cluster 1											0.0274988	cluster 1		0.0388818	cluster 1
	0.0145553	cluster 1		0.0171159	cluster 1											0	cluster 1		0.0187906	cluster 1
	0.0283391	cluster 1		-0.00935088	cluster 1											0	cluster 1		-0.00341809	cluster 1
	0.0511918	cluster 1		-0.0197281	cluster 1											0.0245569	cluster 1		0.0378674	cluster 1
	0.010235	cluster 1		-0.0417162	cluster 1											0.0280481	cluster 1		0.0231418	cluster 1
	0.00300395	cluster 1		-0.00101233	cluster 1											0.00378589	cluster 1		0.0298641	cluster 1
	0.119057	cluster 1		-0.0785514	cluster 1											0.0507159	cluster 1		0.0189217	cluster 1
	0.0553334	cluster 1		0.0290046	cluster 1											0.106993	cluster 1		0.0199038	cluster 1
	-0.0497143	cluster 1		0.0505633	cluster 1											0.0393227	cluster 1		0.0133396	cluster 1
	0.00781434	cluster 1		0.00852087	cluster 1											0.0164234	cluster 1		0.0212395	cluster 1
	0.0507408	cluster 1		0.0853168	cluster 1											0.0115537	cluster 1		0.0383997	cluster 1
	-0.0206931	cluster 1		0.073538	cluster 1											0.0813813	cluster 1		0.042034	cluster 1
	-0.0771986	cluster 1		-0.0177877	cluster 1											0.0596768	cluster 1		0.0364359	cluster 1
	0.0708384	cluster 1		-0.0146028	cluster 1											0.0351549	cluster 1		0.0274822	cluster 1
	0.066418	cluster 1		-0.022657	cluster 1											0.0249537	cluster 1		0.0432716	cluster 1
	-0.0401517	cluster 1		0.022755	cluster 1											0.0258455	cluster 1		0.0484828	cluster 1
	0.0655916	cluster 1		0.039964	cluster 1											0.101774	cluster 1		0.0181947	cluster 1
	0.017318	cluster 1		0.013894	cluster 1											0.081994	cluster 1		0.00662458	cluster 1
	-0.00836828	cluster 1		0.0616822	cluster 1											0.0657462	cluster 1		0.0339971	cluster 1
	0.00879312	cluster 1		0.0037184	cluster 1											0.0392262	cluster 1		0.00721121	cluster 1
	-0.0148741	cluster 1		0.0505474	cluster 1											0.00400585	cluster 1		0.0408722	cluster 1
	0.0147226	cluster 1		-0.0611091	cluster 1											0.000756948	cluster 1		0.0418361	cluster 1
	0.000179451	cluster 1		0.0165365	cluster 1											0	cluster 1		0.041188	cluster 1
	-0.0129248	cluster 1		0.0231673	cluster 1											0	cluster 1		0.0225589	cluster 1
	0.0139596	cluster 1		0.0685943	cluster 1											0.000358514	cluster 1		0.0211166	cluster 1
	0.0239944	cluster 1		0.0326151	cluster 1											0.00049077	cluster 1		0.00887992	cluster 1
	0.0204148	cluster 1		0.0451642	cluster 1											0	cluster 1		0.0373263	cluster 1
	-0.0166907	cluster 1		-0.00817758	cluster 1											0.0438588	cluster 1		0.0398416	cluster 1
	0.0110895	cluster 1		0.056271	cluster 1											0.0689216	cluster 1		0.0401438	cluster 1
	-0.0996505	cluster 1		-0.0345624	cluster 1											0	cluster 1		0.0550479	cluster 1
	0.0168754	cluster 1		0.158935	cluster 1											0	cluster 1		0.00973457	cluster 1
	0.029549	cluster 1		-0.0150332	cluster 1											0.0657294	cluster 1		0.0378665	cluster 1
	0.0116424	cluster 1		-0.0362819	cluster 1											0.0555699	cluster 1		0.0222447	cluster 1
	0.118871	cluster 1		-0.00577495	cluster 1											0.0410919	cluster 1		0.0323126	cluster 1
	-0.0133593	cluster 1		-0.0382223	cluster 1											0.0514279	cluster 1		0.0158866	cluster 1
	0.0814528	cluster 1		0.0250238	cluster 1											0.00191117	cluster 1		0.00903688	cluster 1
	-0.00794312	cluster 1		-0.023299	cluster 1											0.0215115	cluster 1		-0.000949932	cluster 1
	0.0968428	cluster 1		0.00961762	cluster 1											0.0964015	cluster 1		0.00401692	cluster 1
	0.0416816	cluster 1		0.0501489	cluster 1											0.0230516	cluster 1		0.0353774	cluster 1
	0.0142103	cluster 1		0.0710542	cluster 1											0	cluster 1		0.0463869	cluster 1
	-0.00646822	cluster 1		-0.00311701	cluster 1											0.0206929	cluster 1		0.0473014	cluster 1
	0.0917706	cluster 1		-0.0267943	cluster 1											0.00772194	cluster 1		0.0450282	cluster 1
	0.012556	cluster 1		0.0386547	cluster 1											0.0075278	cluster 1		0.0523097	cluster 1
	0.0674715	cluster 1		-0.0205222	cluster 1											0.0117123	cluster 1		0.0482147	cluster 1
	0.0262402	cluster 1		0.0678384	cluster 1											0.0993213	cluster 1		0.0186209	cluster 1
	0.0484781	cluster 1		0.0539339	cluster 1											0.019977	cluster 1		0.0388424	cluster 1
	0.0492994	cluster 1		-0.00174097	cluster 1											0.0246567	cluster 1		0.0727257	cluster 1
	0.000533276	cluster 1		0.0496951	cluster 1											0.0725442	cluster 1		0.0226106	cluster 1
	-0.0279865	cluster 1		0.0530662	cluster 1											0.0562606	cluster 1		0.0191588	cluster 1
	0.0116345	cluster 1		0.0576378	cluster 1											0.0300693	cluster 1		0.0377837	cluster 1
	-0.0204926	cluster 1		-0.0157403	cluster 1											0.0657217	cluster 1		0.0458212	cluster 1
	0.0322047	cluster 1		0.0425082	cluster 1											0.0245175	cluster 1		0.0435511	cluster 1
	-0.0121503	cluster 1		0.0239982	cluster 1											0.0205461	cluster 1		0.0629795	cluster 1
	-0.00466485	cluster 1		-0.016821	cluster 1											0.0341856	cluster 1		0.0116782	cluster 1
	-0.0344792	cluster 1		0.00715166	cluster 1											2.07928e-05	cluster 1		0.0156454	cluster 1
	-0.00259834	cluster 1		-0.0170492	cluster 1											0	cluster 1		0.0374456	cluster 1
	0.0896415	cluster 1		-0.0353119	cluster 1											0	cluster 1		0.018647	cluster 1
	0.0629162	cluster 1		0.0006204	cluster 1											0.0627443	cluster 1		0.0281782	cluster 1
	-0.0987536	cluster 1		-0.0578512	cluster 1											0.015003	cluster 1		-0.000326644	cluster 1
	0.122568	cluster 1		0.0644746	cluster 1											0.0453495	cluster 1		0.00682636	cluster 1
	0.0532703	cluster 1		-0.004484	cluster 1											0.0227569	cluster 1		0.00960898	cluster 1
	-0.013069	cluster 1		-0.0491927	cluster 1											0.0438623	cluster 1		0.0194211	cluster 1
	0.0565149	cluster 1		0.0279648	cluster 1											0.00819861	cluster 1		0.0183175	cluster 1
	0.106219	cluster 1		0.0431183	cluster 1											0.0334683	cluster 1		0.0309649	cluster 1
	-0.00980055	cluster 1		0.0827044	cluster 1											0.0216341	cluster 1		0.0467359	cluster 1
	0.0462303	cluster 1		0.000984011	cluster 1											0.07191	cluster 1		0.0464406	cluster 1
	0.0838424	cluster 1		0.0655768	cluster 1											0.0326756	cluster 1		0.0364435	cluster 1
	-0.00116986	cluster 1		-0.0265806	cluster 1											0.0711126	cluster 1		0.0396595	cluster 1
	0.0768931	cluster 1		0.00114718	cluster 1											0.0105962	cluster 1		0.042486	cluster 1
	0.0151935	cluster 1		0.0893302	cluster 1											0	cluster 1		0.0369655	cluster 1
	-0.0849469	cluster 1		-0.0200727	cluster 1											0	cluster 1		0.00111728	cluster 1
	-0.0291031	cluster 1		0.0424055	cluster 1											0.0617772	cluster 1		0.0151352	cluster 1
	-0.0335337	cluster 1		-0.00188391	cluster 1											0	cluster 1		0.00141616	cluster 1
	0.027668	cluster 1		0.0637701	cluster 1											0.0250167	cluster 1		0.0392934	cluster 1
	-0.00733566	cluster 1		-0.0196441	cluster 1											0	cluster 1		0.0712072	cluster 1
	0.0111118	cluster 1		0.0768741	cluster 1											0.00197379	cluster 1		0.0220599	cluster 1
	0.0025139	cluster 1		-0.0346361	cluster 1											0.00367762	cluster 1		0.0198578	cluster 1
	-0.0109666	cluster 1		0.0157838	cluster 1											0	cluster 1		0.0147585	cluster 1
	0.00551736	cluster 1		0.0573264	cluster 1											0.079651	cluster 1		0.0378297	cluster 1
	0.0422175	cluster 1		-0.0151049	cluster 1											0.0128431	cluster 1		0.0482846	cluster 1
	0.115793	cluster 1		0.0458778	cluster 1											0.090207	cluster 1		0.0413237	cluster 1
	-0.00377998	cluster 1		0.0762129	cluster 1											0.0445594	cluster 1		0.0219156	cluster 1
	0.0183375	cluster 1		-0.0174345	cluster 1											0.0574741	cluster 1		0.0366297	cluster 1
	0.0646285	cluster 1		-0.0296832	cluster 1											0.0262331	cluster 1		0.0160221	cluster 1
	-0.0165038	cluster 1		-8.44556e-05	cluster 1											0.0663173	cluster 1		0.027252	cluster 1
	0.0423605	cluster 1		-0.0372363	cluster 1											0.00448567	cluster 1		-0.00366139	cluster 1
	-0.0172465	cluster 1		0.0362457	cluster 1											0	cluster 1		0.00888571	cluster 1
	0.0158143	cluster 1		-0.0169798	cluster 1											0	cluster 1		0.0116181	cluster 1
	-0.0309986	cluster 1		-0.0587024	cluster 1											0	cluster 1		0.0232525	cluster 1
	7.3166e-05	cluster 1		0.0650522	cluster 1											0	cluster 1		0.0271998	cluster 1
	-0.0282815	cluster 1		0.0472015	cluster 1											0.0154898	cluster 1		0.035537	cluster 1
	0.00028199	cluster 1		0.0739324	cluster 1											0.0247721	cluster 1		0.0385457	cluster 1
	0.0155623	cluster 1		0.00924627	cluster 1											0	cluster 1		0.0271868	cluster 1
	0.139912	cluster 1		0.0223652	cluster 1											0.035806	cluster 1		0.031499	cluster 1
	0.0291957	cluster 1		0.035376	cluster 1											0.0267164	cluster 1		0.0210554	cluster 1
	-0.0108601	cluster 1		-0.0182179	cluster 1											0.0874138	cluster 1		4.90947e-05	cluster 1
	0.0256673	cluster 1		0.0197036	cluster 1											0.0803529	cluster 1		0.0141505	cluster 1
	-0.0548559	cluster 1		-0.0203642	cluster 1											0.0178923	cluster 1		0.0372668	cluster 1
	-0.0345112	cluster 1		-0.00657179	cluster 1											0.0449379	cluster 1		0.0372575	cluster 1
	0.0970917	cluster 1		-0.0497114	cluster 1											0.0222873	cluster 1		0.0499592	cluster 1
	-0.103181	cluster 1		0.0154485	cluster 1											0.0812009	cluster 1		-0.00685585	cluster 1
	0.0344904	cluster 1		-0.00974625	cluster 1											0.126266	cluster 1		0.0145082	cluster 1
	-0.0508744	cluster 1		0.0693508	cluster 1											0.0734056	cluster 1		0.0359976	cluster 1
	-0.10145	cluster 1		-0.0397001	cluster 1											0.0612873	cluster 1		0.0701942	cluster 1
	0.0230083	cluster 1		0.0703353	cluster 1											0.0620066	cluster 1		0.0262295	cluster 1
	0.0376393	cluster 1		0.00966496	cluster 1											0.00291083	cluster 1		0.00349187	cluster 1
	-0.00661866	cluster 1		-0.036175	cluster 1											0.0129562	cluster 1		0.00987185	cluster 1
	0.0595469	cluster 1		0.0598294	cluster 1											0.0229108	cluster 1		0.0376639	cluster 1
	-0.0341026	cluster 1		0.0227936	cluster 1											0.000737641	cluster 1		0.0484904	cluster 1
	0.0230115	cluster 1		0.0542659	cluster 1											0.0349042	cluster 1		0.040385	cluster 1
	0.0452583	cluster 1		0.0781801	cluster 1											0.00519457	cluster 1		0.0216838	cluster 1
	-0.026199	cluster 1		0.0075904	cluster 1											0.0186588	cluster 1		0.0204458	cluster 1
	0.0204861	cluster 1		-0.00759226	cluster 1											0.0117973	cluster 1		0.0352611	cluster 1
	-0.00217936	cluster 1		-0.006925	cluster 1											0.073835	cluster 1		0.0177365	cluster 1
	0.0458495	cluster 1		0.00183327	cluster 1											0.0151667	cluster 1		0.0292451	cluster 1
	0.11383	cluster 1		-0.0466039	cluster 1											0.0135684	cluster 1		0.000868012	cluster 1
	-0.0210021	cluster 1		-0.0385194	cluster 1											0.000717282	cluster 1		0.00638716	cluster 1
	0.0523738	cluster 1		-0.050093	cluster 1											0.0590685	cluster 1		0.00134087	cluster 1
	-0.00201253	cluster 1		0.0768263	cluster 1											0.0361516	cluster 1		0.0332432	cluster 1
	0.0926605	cluster 1		0.0823176	cluster 1											0.0538805	cluster 1		0.044219	cluster 1
	-0.0113743	cluster 1		0.00369704	cluster 1											0.0385851	cluster 1		0.0321392	cluster 1
	-0.00392302	cluster 1		-0.0172505	cluster 1											0.0243094	cluster 1		0.0098065	cluster 1
	-0.0124679	cluster 1		0.0258593	cluster 1											0.0561832	cluster 1		0.0226855	cluster 1
	0.0263117	cluster 1		0.0316042	cluster 1											0.0194638	cluster 1		0.011656	cluster 1
	-0.0173079	cluster 1		0.0096068	cluster 1											0	cluster 1		0.0350558	cluster 1
	0.00454303	cluster 1		0.0269514	cluster 1											0.0413699	cluster 1		0.0154978	cluster 1
	-0.00148685	cluster 1		-0.0120058	cluster 1											0.0412402	cluster 1		0.0377214	cluster 1
	-0.0178105	cluster 1		-0.0205379	cluster 1											0.0422198	cluster 1		0.0372007	cluster 1
	-0.00434866	cluster 1		-0.0557212	cluster 1											0.0017523	cluster 1		0.0449539	cluster 1
	-0.0195066	cluster 1		-0.0440318	cluster 1											0.043684	cluster 1		0.0230937	cluster 1
	-0.0136965	cluster 1		-0.00855395	cluster 1											0.00242539	cluster 1		0.0144611	cluster 1
	-0.0134732	cluster 1		0.069731	cluster 1											0.0963558	cluster 1		0.0369733	cluster 1
	0.0568782	cluster 1		0.0234734	cluster 1											0.0128179	cluster 1		-0.0117006	cluster 1
	-0.0185425	cluster 1		-0.0464	cluster 1											0	cluster 1		0.0282758	cluster 1
	-0.00935382	cluster 1		-0.0424127	cluster 1											0	cluster 1		0.0183517	cluster 1
	-0.0070319	cluster 1		-0.0500549	cluster 1											0	cluster 1		0.021621	cluster 1
	0.133469	cluster 1		0.066459	cluster 1											0.0587215	cluster 1		0.014396	cluster 1
	0.0388466	cluster 1		0.03474	cluster 1											0.0530872	cluster 1		0.0136681	cluster 1
	0.00663552	cluster 1														0.0642366	cluster 1
	-0.0678382	cluster 1														0.0909977	cluster 1
	-0.0126192	cluster 1														0	cluster 1
	0.0117554	cluster 1														0.0304292	cluster 1
	0.0306983	cluster 1														0.0674277	cluster 1
	-0.00398831	cluster 1														0	cluster 1
	0.0456892	cluster 1														5.78092e-05	cluster 1
	-0.0446912	cluster 1														0.00047702	cluster 1
	-0.0102036	cluster 1														0.0108648	cluster 1
	0.0365682	cluster 1														0.016695	cluster 1
	0.00104882	cluster 1														0.0368677	cluster 1
	0.00806558	cluster 1														0.0159332	cluster 1
	-0.0288552	cluster 1														0.0193279	cluster 1
	0.124955	cluster 1														0.125679	cluster 1
	0.0114691	cluster 1														0.0634564	cluster 1
	0.0966646	cluster 1														0.0336723	cluster 1
	0.0727978	cluster 1														0.0115095	cluster 1
	-0.015076	cluster 1														0.00307481	cluster 1
	-0.0215336	cluster 1														0.0116566	cluster 1
	0.0509128	cluster 1														0.00259639	cluster 1
	-0.0521995	cluster 1														0.000386187	cluster 1
	0.034367	cluster 1														0.00120099	cluster 1
	-0.0372042	cluster 1														0.00220332	cluster 1
	-0.0197585	cluster 1														0.0266516	cluster 1
	0.0122404	cluster 1														0.0179394	cluster 1
	-0.00573417	cluster 1														0.0494148	cluster 1
	0.0169213	cluster 1														0.063334	cluster 1
	-0.00146667	cluster 1														0.0685921	cluster 1
	0.0489269	cluster 1														0.00994717	cluster 1
	0.0273083	cluster 1														0.0136837	cluster 1
	0.133559	cluster 1														0.0457692	cluster 1
	0.0286885	cluster 1														0.0818937	cluster 1
	0.00109437	cluster 1														0.0142948	cluster 1
	0.0168535	cluster 1														0.0252793	cluster 1
	0.0875382	cluster 1														0.00258163	cluster 1
	0.0288125	cluster 1														0.000173158	cluster 1
	-0.00476717	cluster 1														0.0255097	cluster 1
	0.00706446	cluster 1														0.0242255	cluster 1
	0.00281338	cluster 1														0.0558805	cluster 1
	-0.00879491	cluster 1														0	cluster 1
	-0.00423147	cluster 1														0.0412015	cluster 1
	0.0174512	cluster 1														0	cluster 1
	-0.0136252	cluster 1														0	cluster 1
	-0.0192239	cluster 1														0	cluster 1
	0.0561877	cluster 1														0.0702097	cluster 1
	0.426117	cluster 4														0.27748	cluster 4
	0.431796	cluster 4														0.273921	cluster 4
	0.430967	cluster 4														0.275004	cluster 4
	0.436714	cluster 4														0.279132	cluster 4
	0.446762	cluster 4														0.281284	cluster 4
	0.326387	cluster 4														0.213612	cluster 4
	0.387256	cluster 4														0.242138	cluster 4
	0.375222	cluster 4														0.252617	cluster 4
	0.362211	cluster 4														0.238921	cluster 4
	0.384896	cluster 4														0.253457	cluster 4
	0.0182703	cluster 4														0.116533	cluster 4
	0.220915	cluster 4														0.110363	cluster 4
	0.343888	cluster 4														0.185325	cluster 4
	0.236237	cluster 4														0.157039	cluster 4
	0.144453	cluster 4														0.102168	cluster 4
	-0.0198458	cluster 4														0.0815712	cluster 4
	0.106634	cluster 4														0.0605853	cluster 4
	0.238119	cluster 4														0.00599924	cluster 4
	-0.178569	cluster 4														-0.00609941	cluster 4
	0.228359	cluster 4														0.13854	cluster 4
	0.240118	cluster 4														0.114658	cluster 4
	0.206497	cluster 4														0.0962438	cluster 4
	0.0300755	cluster 4														0.0738047	cluster 4
	0.0328408	cluster 4														0.0545855	cluster 4
	0.11517	cluster 4														0.0740784	cluster 4
	0.20288	cluster 4														0.0880857	cluster 4
	-0.0732015	cluster 4														0.0547429	cluster 4
	-0.0829926	cluster 4														0.0397962	cluster 4
	-0.0510926	cluster 4														0.0486323	cluster 4
	0.123036	cluster 4														0.0705853	cluster 4
	0.186983	cluster 4														0.0668412	cluster 4
	-0.0644099	cluster 4														0.0596918	cluster 4
	-0.139237	cluster 4														0.0232409	cluster 4
	0.0205196	cluster 4														0.0460461	cluster 4
	0.0967573	cluster 4														0.0532494	cluster 4
	0.0525554	cluster 4														0.0192451	cluster 4
	-0.0805319	cluster 4														0.0464219	cluster 4
	-0.111265	cluster 4														0.0270982	cluster 4
	-0.0350431	cluster 4														0.044805	cluster 4
	-0.00450299	cluster 4														0.0305254	cluster 4
	0.00854216	cluster 4														0.0231562	cluster 4
	-0.0808005	cluster 4														0.0497995	cluster 4
	-0.124819	cluster 4														0.0254505	cluster 4
	0.039771	cluster 4														0.0392201	cluster 4
	-0.0843746	cluster 4														0.0180192	cluster 4
	0.000526763	cluster 4														0.0276852	cluster 4
	-0.0750456	cluster 4														0.0379813	cluster 4
	-0.156396	cluster 4														0.0193588	cluster 4
	-0.0390963	cluster 4														0.0375573	cluster 4
	-0.000418457	cluster 4														0.0378213	cluster 4
	-0.0364511	cluster 4														0.0138367	cluster 4
	-0.0745073	cluster 4														0.0469721	cluster 4
	-0.134399	cluster 4														0.0156451	cluster 4
	-0.0534237	cluster 4														0.0318668	cluster 4
	-0.000394731	cluster 4														0.0327449	cluster 4
	-0.0690611	cluster 4														0.014751	cluster 4
	-0.0779059	cluster 4														0.0340712	cluster 4
	-0.146298	cluster 4														0.0212725	cluster 4
	-0.0439837	cluster 4														0.0344161	cluster 4
	-0.0998276	cluster 4														0.0147578	cluster 4
	-0.0655749	cluster 4														0.0144268	cluster 4
	-0.089287	cluster 4														0.045386	cluster 4
	-0.145284	cluster 4														0.0125642	cluster 4
	-0.0375736	cluster 4														0.0350584	cluster 4
	-0.0969272	cluster 4														0.0144864	cluster 4
	-0.0536163	cluster 4														0.0154818	cluster 4
	-0.0734663	cluster 4														0.0424678	cluster 4
	-0.149575	cluster 4														0.0141407	cluster 4
	-0.0469442	cluster 4														0.0342322	cluster 4
	-0.0886872	cluster 4														0.0174952	cluster 4
	-0.0540196	cluster 4														0.0151321	cluster 4
	-0.100417	cluster 4														0.0415935	cluster 4
	-0.157104	cluster 4														0.010841	cluster 4
	-0.0488556	cluster 4														0.030152	cluster 4
	-0.0916419	cluster 4														0.0150818	cluster 4
	-0.0463031	cluster 4														0.0125471	cluster 4
	-0.0885273	cluster 4														0.0441041	cluster 4
	-0.149314	cluster 4														0.0179232	cluster 4
	-0.0510439	cluster 4														0.0346417	cluster 4
	-0.102296	cluster 4														0.0153235	cluster 4
	-0.0275372	cluster 4														0.0165719	cluster 4
	-0.0902332	cluster 4														0.0407031	cluster 4
	-0.161126	cluster 4														0.0134654	cluster 4
	-0.0490284	cluster 4														0.028768	cluster 4
	-0.102301	cluster 4														0.0149474	cluster 4
	-0.0467888	cluster 4														0.0169191	cluster 4
	-0.0900075	cluster 4														0.0320081	cluster 4
	-0.171174	cluster 4														0.0131973	cluster 4
	-0.0500015	cluster 4														0.0322034	cluster 4
	-0.125354	cluster 4														0.0096652	cluster 4
	-0.0411049	cluster 4														0.0119839	cluster 4
	-0.088925	cluster 4														0.0431216	cluster 4
	-0.151742	cluster 4														0.0214671	cluster 4
	-0.0500255	cluster 4														0.030876	cluster 4
	-0.106141	cluster 4														0.0168583	cluster 4
	-0.0685577	cluster 4														0.0108214	cluster 4
	-0.0905786	cluster 4														0.0330568	cluster 4
	-0.158185	cluster 4														0.0172081	cluster 4
	-0.0456772	cluster 4														0.0318029	cluster 4
	-0.06563	cluster 4														0.0155964	cluster 4
	-0.0800589	cluster 4														0.0114874	cluster 4
	0.340458	cluster 2														0.0129702	cluster 2
	0.19859	cluster 2														-0.00263352	cluster 2
	0.0998406	cluster 2														0.00698687	cluster 2
	0.263813	cluster 2														0.00403426	cluster 2
	-0.0605738	cluster 2														0.00147038	cluster 2
	0.233027	cluster 2														0.00810316	cluster 2
	0.115858	cluster 2														0.0254995	cluster 2
	-0.054937	cluster 2														-0.00229799	cluster 2
	-0.0506042	cluster 2														0.0208045	cluster 2
	-0.107984	cluster 2														0.00162766	cluster 2
	-0.0535249	cluster 2														-0.00317775	cluster 2
	-0.0421518	cluster 2														-0.00603761	cluster 2
	-0.0457507	cluster 2														-0.0114947	cluster 2
	-0.0429175	cluster 2														0.0197621	cluster 2
	0.0420715	cluster 2														0.00262834	cluster 2
	-0.0406575	cluster 2														0.0146114	cluster 2
	0.0465163	cluster 2														-0.000263848	cluster 2
	-0.0657634	cluster 2														0.00499144	cluster 2
	0.0471954	cluster 2														0.00303777	cluster 2
	-0.0526581	cluster 2														0.00991442	cluster 2
	-0.0245958	cluster 2														0.00464788	cluster 2
	-0.0389613	cluster 2														0.00793496	cluster 2
	0.0462971	cluster 2														-0.000498854	cluster 2
	-0.0461837	cluster 2														0.0105778	cluster 2
	0.0535649	cluster 2														0.00930963	cluster 2
	-0.041299	cluster 2														0.00319672	cluster 2
	0.0430548	cluster 2														0.00621846	cluster 2
	-0.0485843	cluster 2														0.0106678	cluster 2
	-0.00412031	cluster 2														0.00532333	cluster 2
	-0.03686	cluster 2														0.0053292	cluster 2
	0.047468	cluster 2														-0.0018438	cluster 2
	-0.0479473	cluster 2														0.0142184	cluster 2
	0.0694436	cluster 2														0.0100201	cluster 2
	-0.0375866	cluster 2														0.00570107	cluster 2
	0.0436217	cluster 2														0.00708876	cluster 2
	-0.0502109	cluster 2														0.0180902	cluster 2
	-0.0472436	cluster 2														0.0027032	cluster 2
	-0.049113	cluster 2														0.0124497	cluster 2
	0.049423	cluster 2														-0.000898256	cluster 2
	-0.0402729	cluster 2														0.000612062	cluster 2
	0.0344504	cluster 2														0.00562581	cluster 2
	-0.143802	cluster 2														0.00567965	cluster 2
	-0.0397179	cluster 2														0.00279853	cluster 2
	0.045392	cluster 2														0.0037195	cluster 2
	-0.0475762	cluster 2														0.0133093	cluster 2
	-0.0456408	cluster 2														0.00665275	cluster 2
	0.0372365	cluster 2														0.00728979	cluster 2
	-0.0400504	cluster 2														0.00325808	cluster 2
	0.0441554	cluster 2														0.00620901	cluster 2
	-0.0463747	cluster 2														0.0126964	cluster 2
	-0.00550818	cluster 2														0.000755882	cluster 2
	0.0272754	cluster 2														0.00402661	cluster 2
	-0.105648	cluster 2														0.00642328	cluster 2
	-0.0403982	cluster 2														0.00529314	cluster 2
	0.0439274	cluster 2														0.003691	cluster 2
	-0.0506126	cluster 2														0.0132608	cluster 2
	-0.010988	cluster 2														0.00733961	cluster 2
	0.0034666	cluster 2														0.00334494	cluster 2
	-0.10554	cluster 2														0.0050976	cluster 2
	-0.0409441	cluster 2														0.00361246	cluster 2
	0.0429559	cluster 2														0.00456134	cluster 2
	-0.0473222	cluster 2														0.0148321	cluster 2
	0.010283	cluster 2														0.000925638	cluster 2
	0.047137	cluster 2														0.00777031	cluster 2
	-0.119706	cluster 2														0.00293994	cluster 2
	-0.0449218	cluster 2														0.002758	cluster 2
	0.0433205	cluster 2														0.00682404	cluster 2
	-0.0492571	cluster 2														0.0149348	cluster 2
	0.00826402	cluster 2														0.00561954	cluster 2
	0.0435566	cluster 2														0.00740533	cluster 2
	-0.187855	cluster 2														0.00890601	cluster 2
	-0.0438532	cluster 2														0.00347255	cluster 2
	-0.239627	cluster 3														-0.00451507	cluster 3
	-0.245693	cluster 3														-0.00523857	cluster 3
	-0.222586	cluster 3														-0.00230188	cluster 3
	-0.135625	cluster 3														-0.00708686	cluster 3
	-0.0074399	cluster 3														-0.00623519	cluster 3
	-0.126866	cluster 3														-0.00869909	cluster 3
	-0.20929	cluster 3														-0.00576149	cluster 3
	-0.0028965	cluster 3														-0.00419836	cluster 3
	0.0579213	cluster 3														-0.00519558	cluster 3
	-0.127096	cluster 3														-0.00229447	cluster 3
	-0.190863	cluster 3														-0.00396641	cluster 3
	0.0571002	cluster 3														0.00271487	cluster 3
	0.0190457	cluster 3														0.000452191	cluster 3
	-0.105689	cluster 3														-0.00112488	cluster 3
	-0.0280149	cluster 3														0.0027333	cluster 3
	-0.0216398	cluster 3														-0.000929864	cluster 3
	0.0686287	cluster 3														-0.00132699	cluster 3
	0.0129501	cluster 3														0.0029153	cluster 3
	-0.00144371	cluster 3														-0.000395003	cluster 3
	-0.0050266	cluster 3														0.00129833	cluster 3
	0.0454766	cluster 3														-0.00025223	cluster 3
	0.0677281	cluster 3														0.00350801	cluster 3
	0.0178724	cluster 3														0.00314858	cluster 3
	-0.00910449	cluster 3														0.00676294	cluster 3
	0.0511069	cluster 3														-0.000402534	cluster 3
	-0.0166138	cluster 3														0.000888054	cluster 3
	0.0144007	cluster 3														0.00588365	cluster 3
	-0.0132866	cluster 3														0.000551677	cluster 3
	0.0454428	cluster 3														-0.000384571	cluster 3
	-0.0217223	cluster 3														-0.00123756	cluster 3
	0.0327218	cluster 3														0.00353679	cluster 3
	-0.0064185	cluster 3														0.00359433	cluster 3
	0.0389732	cluster 3														0.00115912	cluster 3
	0.082173	cluster 3														0.00339039	cluster 3
	0.0271484	cluster 3														0.00456979	cluster 3
	-0.0249832	cluster 3														0.00281137	cluster 3
	0.0305436	cluster 3														0.00152275	cluster 3
	0.0825403	cluster 3														0.00348491	cluster 3
	0.0232076	cluster 3														0.00433705	cluster 3
	-0.0168993	cluster 3														0.00200699	cluster 3
	0.0387548	cluster 3														0.000220168	cluster 3
	0.0765336	cluster 3														0.00121299	cluster 3
	0.0254296	cluster 3														0.00107865	cluster 3
	-0.00757873	cluster 3														0.00168126	cluster 3
	0.0253604	cluster 3														0.00191858	cluster 3
	0.0681515	cluster 3														0.000312553	cluster 3
	0.0222089	cluster 3														0.00371277	cluster 3
	-0.0109922	cluster 3														0.0030875	cluster 3
	0.0325451	cluster 3														0.000418802	cluster 3
	0.0843335	cluster 3														0.00401637	cluster 3
	0.0279867	cluster 3														0.000302654	cluster 3
	-0.0845618	cluster 3														0.00872354	cluster 3
	0.0345873	cluster 3														0.00222171	cluster 3
	0.0930705	cluster 3														0.00613757	cluster 3
	0.0196158	cluster 3														0.00406707	cluster 3
	-0.0060963	cluster 3														0.00805335	cluster 3
	0.0324081	cluster 3														-0.000219129	cluster 3
	0.106528	cluster 3														0.00815694	cluster 3
	0.0392775	cluster 3														0.00508043	cluster 3
	-0.0874868	cluster 3														0.00284996	cluster 3
	0.0301441	cluster 3														-0.00102167	cluster 3
	0.0995661	cluster 3														0.00415775	cluster 3
	0.0331043	cluster 3														0.00474741	cluster 3
	-0.114537	cluster 3														0.00668745	cluster 3
	0.0275449	cluster 3														0.00147763	cluster 3
	0.0660352	cluster 3														0.00621443	cluster 3
	0.0393306	cluster 3														0.00416302	cluster 3

## Sheet: Fig. 5
	Fig. 5a (3d eig-dim diagram)					Fig. 5a (top view eig-dim diagram)				Fig. 5a (cc)			Fig. 5b (Monkey J)							Fig. 5b (Monkey C)							Fig. 5c				Fig. 4d
	real_eigs	imag_eigs	dims	cluster_nums		real_eigs	imag_eigs	cluster_nums		cc	cluster_groups		spike_real	spike_imag	lfp_real	lfp_imag	ms_real	ms_imag		spike_real	spike_imag	lfp_real	lfp_imag	ms_real	ms_imag		spike-lfp	spike-ms	lfp-ms		spike	lfp	ms
	0.998978	0	1	3		0.98844	0.0233722	9		0.459905	cluster 8		0.993097	0.00829877	0.990635	0.0133946	0.991813	0.0147381		0.98931	0.0137259	0.988389	0.0151743	0.990565	0.0170868		0.00565486	0.0065661	0.00185787		0.00310167	0.00410503	0.00179399
	0.998982	0	1	3		0.998992	0	3		0.41462	cluster 8		0.990554	0.0100738	0.988008	0.0101498	0.990029	0.0149213		0.990705	0.0105454	0.986211	0.0126637	0.988458	0.0116045		0.00541525	0.00729901	0.00165497		0.00467082	0.000684903	0.00412335
	0.998566	0	1	3		0.983748	0	2		0.413787	cluster 8		0.988718	0.00992301	0.990136	0.0128272	0.989427	0.0113751		0.993116	0.00680903	0.99357	0.00822307	0.994042	0.00848595		0.00541058	0.00478894	0.00228809		0.00336748	0.000655948	0.00114516
	0.998943	0	2	3		0.991417	0.0134447	8		0.335689	cluster 8		0.989731	0.00838357	0.991017	0.0136199	0.990714	0.015059		0.989374	0.00776979	0.989789	0.0104514	0.988266	0.012815		0.00570731	0.00716814	0.00170772		0.00192573	0.000463254	0.00249126
	0.983046	0	3	2		0.962156	0	1		0.446527	cluster 8		0.993384	0.010203	0.990964	0.0131145	0.989838	0.0132195									0.00526694	0.00590221	0.000744663		0.00455033	0.00544665	0.00566159
	0.975435	0	3	1		0.979912	0	2		0.38612	cluster 8		0.997426	0.00970314	0.991287	0.00795813	0.992693	0.00922305									0.00184229	0.000958558	0.00469751		0.00130316	0.00300959	0.00489677
	0.976066	0	3	1		0.974221	0	1		0.361663	cluster 8		0.994216	0.00763056	0.99292	0.0114775	0.992637	0.00991105									0.00318363	0.0016768	0.00401855		0.00661805	0.00283851	0.00286717
	0.976038	0	3	1		0.976236	0.00370351	6		0.265698	cluster 8																0.00833307	0.00926459	0.00375333		0.003282	0.00463117	0.00462341
	0.981197	0	3	2		0.988743	0.0229488	9		0.131717	cluster 8																0.00844989	0.00584525	0.00278704		0.00148985	0.00594669	0.0066376
	0.999118	0	4	3		0.999129	0	3		0.351189	cluster 8																0.000478935	0.000963244	0.00598227		0.00376068	0.00300903	0.00403516
	0.988429	0.0131173	4	8		0.985614	0	2		0.105981	cluster 8																0.0039469	0.00661366	0.00236724		0.00184196	0.00342018	0.0035968
	0.976656	0	4	1		0.990013	0.0134449	8		0.400023	cluster 8																0.00328363	0.00483126	0.00596066		0.00187991	0.00471359	0.000699063
	0.999162	0	4	4		0.963562	0	1		0.237246	cluster 8																0.00254668	0.00487586	0.0051816		0.00283342	0.00418673	0.00171238
	0.98991	0.0130569	4	8		0.969727	0	1		0.228157	cluster 8																0.00278488	0.00172124	0.0018748		0.00688171	0.00394362	0.00634357
	0.976621	0	4	1		0.972501	0	1		0.323322	cluster 8																0.00363897	0.0049878	0.00560548		0.00440252	0.00508818	0.00564847
	0.979828	0	4	2		0.987455	0.0216105	9		0.118979	cluster 8																0.0030683	0.0032261	0.0035738		0.00385811	0.00503893	0.00217316
	0.98927	0.0113008	4	8		0.999238	0	4		0.272286	cluster 8																0.00223906	0.00227836	0.00473175		0.000495132	0.00337226	0.00364727
	0.999226	0	4	4		0.960628	0	1		0.360935	cluster 8																0.00275134	0.00208925	0.0046346		0.0041499	0.00588625	0.00758442
	0.998943	0	4	3		0.990436	0.0129845	8		-0.0918126	cluster 8																0.00554082	0.00702619	0.00726963		0.0025885	0.00180627	0.00274667
	0.977137	0	4	1		0.987502	0	2		0.199626	cluster 8																0.00535267	0.00274389	0.00157505		0.00184278	0.00131419	0.00390216
	0.986556	0.0104816	4	8		0.966999	0	1		0.358543	cluster 8																0.00353895	0.00383279	0.00625915		0.00467464	0.000876492	0.00188964
	0.976283	0	4	1		0.977719	0.00505362	6		0.363377	cluster 8																0.000852814	0.0035706	0.0026776		0.00871028	0.00500317	0.00390811
	0.99921	0	4	4		0.971623	0.00194226	5		0.180247	cluster 8																0.00390188	0.00572401	0.00254221		0.0059569	0.00309377	0.00352767
	0.98834	0.0111517	4	8		0.980116	0	2		0.283207	cluster 8																0.000745108	0.00516723	0.00209684		0.00384865	0.002926	0.00576298
	0.986752	0.0145537	5	8		0.988408	0.0202028	9		-0.0560374	cluster 8																0.00323205	0.00161602	0.00161602		0.00208195	0.00416803	0.00113524
	0.998485	0	5	3		0.998462	0	3		0.168759	cluster 8																0.0044617	0.00551019	0.00230533		0.00538847	0.00574368	0.00544479
	0.987244	0	5	2		0.961211	0	1		0.325413	cluster 8																0.00390282	0.00348163	0.000492765		0.00225094	0.00240102	0.0018499
	0.983031	0	5	2		0.987499	0.0140166	8		0.117278	cluster 8																0.0032341	0.00399048	0.00445487		0.00408134	0.000579613	0.00203732
	0.987747	0.0135841	5	8		0.971299	0.00182886	5		0.382468	cluster 8																0.00448043	0.0039187	0.00384133		0.00780694	0.00570711	0.00622555
	0.998707	0	5	3		0.975403	0.0040817	6		0.240103	cluster 8																0.00526155	0.00731281	0.00426259		0.00454799	0.00281291	0.00549537
	0.998366	0	5	3		0.979282	0	2		0.385301	cluster 8																0.0040051	0.00180791	0.00212887		0.00535888	0.00314721	0.00210146
	0.987607	0.0114783	5	8		0.987299	0.0205809	9		0.287928	cluster 8																0.00514139	0.00551472	0.00583973		0.00237103	0.00524754	0.00412318
	0.983245	0.0115471	5	8		0.999187	0	4		0.0374295	cluster 8																0.00119439	0.0029271	0.00187069		0.003733	0.00595455	0.00736773
	0.991767	0.00909439	5	8		0.958456	0	1		0.330892	cluster 8																0.00504411	0.00668694	0.00126259		0.000709987	0.00348855	0.00332106
	0.998972	0	5	3		0.989495	0.013402	8		0.252578	cluster 8																0.00246719	0.0065445	0.00168513		0.00407205	0.00516645	0.00494694
	0.98313	0.0113786	5	8		0.986933	0	2		0.309778	cluster 8																0.00446212	0.00300693	0.0028645		0.0027036	0.00255045	0.00433334
	0.991893	0.0093126	5	8		0.972224	0.00806232	7		0.189134	cluster 8																0.00546742	0.00674746	0.00146203		0.00538624	0.00329771	0.00388457
	0.998885	0	5	3		0.970584	0.00139491	5		0.300091	cluster 8																0.00488911	0.00483715	0.001385		0.00270128	0.0050039	0.00214328
	0.979681	0	6	2		0.988489	0.0231439	9		-0.0715758	cluster 8																0.00161301	0.00299514	0.00476362		0.00340458	0.00554225	0.00633094
	0.985537	0.0141371	6	8		0.998863	0	3		0.372849	cluster 8																0.00444336	0.0032828	0.0040363		0.00469068	0.00291088	0.00162367
	0.988182	0.00923126	6	8		0.983706	0	2		-0.231749	cluster 8																0.00692201	0.0087173	0.00356271		0.00382044	0.00387989	0.000775352
	0.998277	0	6	3		0.991709	0.01342	8		0.364032	cluster 8																0.00582863	0.00358862	0.00343657		0.00905796	0.00777621	0.00832485
	0.987007	0.0152568	6	8		0.961913	0	1		0.327034	cluster 8																0.00384268	0.00431251	0.00593065		0.00677332	0.007216	0.00499597
	0.998532	0	6	3		0.980548	0	2		0.265152	cluster 8																0.0020687	0.00466733	0.0030066		0.00519146	0.00229876	0.00155446
	0.974094	0	6	1		0.978572	0.00307917	6		0.0799934	cluster 8																0.00422737	0.00479951	0.00183199		0.00828035	0.00290853	0.00570827
	0.984874	0	6	2		0.972974	0.00551809	6		0.421505	cluster 8																0.00537628	0.00578994	0.0020348		0.00782461	0.0058478	0.00758968
	0.98276	0	6	2		0.967478	0	1		0.260478	cluster 8																0.00417559	0.00412703	0.00232133		0.00456353	0.00708314	0.00465368
	0.975407	0	6	1		0.970772	0	1		0.339699	cluster 8																0.00411916	0.00554186	0.00196061		0.00137335	0.00331869	0.00200159
	0.983942	0.0127732	6	8		0.988402	0.0229537	9		0.340688	cluster 8																0.00378584	0.00465557	0.00113115		0.0048441	0.00329483	0.00524769
	0.989561	0.00743738	6	8		0.999092	0	3		0.070311	cluster 8																0.00307226	0.00130686	0.00431336		0.00347296	0.00336631	0.00570314
	0.99862	0	6	3		0.984925	0	2		0.438259	cluster 8																0.00135635	0.000802554	0.00361368		0.00789472	0.00866969	0.00943377
	0.998667	0	6	3		0.991352	0.0148008	8		0.296159	cluster 8																0.00704736	0.00759866	0.0040532		0.00595644	0.00492598	0.00468083
	0.987027	0.0136381	6	8		0.964605	0	1		0.41286	cluster 8																0.00786917	0.00526225	0.00298904		0.00444661	0.00889154	0.00654384
	0.985047	0.00847042	6	8		0.967404	0	1		0.396674	cluster 8																0.00198864	0.00183879	0.00555845		0.00307809	0.00450337	0.00112696
	0.97355	0	6	1		0.975814	0.00506579	6		0.417074	cluster 8																0.00360369	0.00574648	0.0027153		0.00386295	0.00438888	0.0072186
	0.982701	0.0128768	6	8		0.987736	0.0213458	9		0.442067	cluster 8																0.00776869	0.00753986	0.00680033
	0.998472	0	6	3		0.999256	0	4		0.326573	cluster 8																0.00942786	0.00905235	0.00707594
	0.990359	0.00874705	6	8		0.959368	0	1		0.40688	cluster 8																0.00793045	0.00817123	0.00389024
	0.986867	0	6	2		0.99045	0.0133894	8		0.331395	cluster 8																0.0074207	0.00858674	0.00712399
	0.998577	0	7	3		0.988097	0	2		0.29933	cluster 8																0.00730638	0.0083626	0.00545719
	0.989899	0.0118899	7	8		0.972547	0.00222694	5		0.414597	cluster 8																0.00638192	0.0048289	0.00178637
	0.984309	0.0147026	7	8		0.977667	0.00443816	6		0.340785	cluster 8																0.00484217	0.00479334	0.00237405
	0.973751	0	7	1		0.979806	0	2		0.399086	cluster 8																0.0105636	0.0103519	0.00919923
	0.983086	0	7	2		0.987753	0.0211874	9		0.236739	cluster 8																0.0118775	0.00930365	0.00475736
	0.987044	0.0138503	7	8		0.999034	0	3		0.333193	cluster 8																0.00412962	0.0035956	0.00280551
	0.985101	0.0089153	7	8		0.959946	0	1		0.403671	cluster 8																0.00767295	0.00967397	0.00571977
	0.976125	0	7	1		0.989468	0.0141226	8		0.361408	cluster 8																0.00678906	0.00750273	0.0034434
	0.985693	0	7	2		0.986634	0	2		0.380338	cluster 8																0.00669957	0.00840779	0.00449684
	0.982508	0.0142317	7	8		0.976016	0	1		0.331168	cluster 8																0.00660681	0.00607913	0.00349447
	0.990609	0.0091579	7	8		0.973914	0.00406635	6		0.34347	cluster 8																0.00676745	0.00821269	0.00420659
	0.972723	0	7	1		0.987289	0.0210978	9		0.430253	cluster 8																0.00637553	0.00709952	0.00354026
	0.982079	0	7	2		0.998951	0	3		0.364869	cluster 8																0.00294759	0.00218658	0.00235964
	0.99857	0	7	3		0.987772	0	2		0.336023	cluster 8																0.00405934	0.00277403	0.00159186
	0.98355	0.0144787	7	8		0.990463	0.0131839	8		0.342114	cluster 8																0.00953215	0.010287	0.00624857
	0.989152	0.00996255	7	8		0.957673	0	1		0.412802	cluster 8																0.0097526	0.00714495	0.00458854
	0.974661	0	7	1		0.981276	0	2		0.440342	cluster 8																0.000876496	0.000872893	0.00319502
	0.982497	0	7	2		0.969039	0.00650998	7		0.344487	cluster 8																0.00524934	0.00789212	0.0048428
	0.967418	0	7	1		0.971774	0.0055427	7		0.378275	cluster 8																0.00131287	0.00270016	0.00345169
	0.998866	0	7	3		0.979015	0	2		0.373867	cluster 8																0.00380563	0.00139481	0.00165881
	0.984746	0.0140983	7	8		0.970981	0	1		0.407094	cluster 8																0.00122093	0.00235369	0.00393842
	0.980247	0	7	2		0.988205	0.023235	9		0.442196	cluster 8																0.00184125	0.00193613	0.00232762
	0.989276	0.008947	7	8		0.998947	0	3		0.374535	cluster 8																0.00176391	0.000731783	0.00243327
	0.964368	0	8	1		0.962837	0	1		0.387408	cluster 8																0.00609715	0.0056651	0.00737901
	0.987321	0.017886	8	9		0.992076	0.0139092	8		0.351347	cluster 8																0.00425319	0.0050617	0.0067634
	0.975786	0	8	1		0.983631	0	2		0.396447	cluster 8																0.00171628	0.00347271	0.0026173
	0.988723	0.0115289	8	8		0.980013	0.00393844	6		0.391445	cluster 8																0.00345822	0.00225638	0.00348445
	0.987311	0	8	2		0.972998	0.00665683	7		0.361915	cluster 8																0.0069593	0.0070606	0.00875735
	0.998516	0	8	3		0.978681	0	2		0.406381	cluster 8																0.00330933	0.00138565	0.00236255
	0.963667	0	8	1		0.971493	0	1		0.364412	cluster 8																0.00281527	0.00433672	0.00614678
	0.988723	0.0179043	8	9		0.969131	0.00184614	5		0.416511	cluster 8																0.00272538	0.00442788	0.0045648
	0.999194	0	8	4		0.988394	0.023076	9		0.42051	cluster 8																0.0023516	0.00152339	0.00375434
	0.986771	0.0121932	8	8		0.99909	0	3		0.378722	cluster 8																0.00314987	0.00451369	0.00524082
	0.978026	0	8	2		0.963658	0	1		0.398608	cluster 8																0.00258224	0.00281108	0.00388888
	0.985611	0	8	2		0.991624	0.0146896	8		0.380013	cluster 8																0.00265189	0.00238618	0.00761997
	0.987776	0.0195044	8	9		0.98549	0	2		0.411559	cluster 8																0.00240349	0.0020334	0.00728128
	0.998571	0	8	3		0.968871	0.00134332	5		0.425677	cluster 8																0.00517582	0.00656588	0.00598157
	0.98895	0.00929828	8	8		0.978036	0.00397797	6		0.350657	cluster 8																0.00526085	0.00263043	0.00263043
	0.971308	0.00516723	8	7		0.973909	0.00249989	5		0.392347	cluster 8																0.00368836	0.00392169	0.00917073
	0.977336	0	8	1		0.988025	0.0213863	9		0.387626	cluster 8																0.000920422	0.00333167	0.00229746
	0.999081	0	8	3		0.998534	0	3		0.414327	cluster 8																0.00702577	0.0080353	0.00674778
	0.988824	0.0195979	8	9		0.987785	0	2		0.452472	cluster 8																0.00610291	0.0086798	0.00757694
	0.987245	0.00979372	8	8		0.989166	0.0126015	8		0.357211	cluster 8																0.00671526	0.00586972	0.0052058
	0.965395	0	8	1		0.959106	0	1		0.398219	cluster 8																0.00713081	0.0085925	0.00740874
	0.971935	0	8	1		0.980059	0	2		0.379751	cluster 8																0.00666233	0.00719973	0.00623643
	0.985692	0	8	2		0.979335	0.00416115	6		0.413575	cluster 8																0.00215985	0.00237682	0.00131029
	0.961325	0	8	1		0.971567	0.00282777	5		0.445229	cluster 8																0.00467252	0.00313877	0.00192893
	0.998354	0	8	3		0.970941	0	1		0.36799	cluster 8																0.00960818	0.0106935	0.00949521
	0.988311	0.016141	8	8		0.987622	0.0215923	9		0.406845	cluster 8																0.00934862	0.0068312	0.00627795
	0.985634	0.00979447	8	8		0.99891	0	3		0.365945	cluster 8																0.00148533	0.0019159	0.000540238
	0.978566	0	8	2		0.96001	0	1		0.406664	cluster 8																0.00493279	0.00771962	0.00701594
	0.986435	0	8	2		0.990864	0.0142453	8		0.441662	cluster 8																0.00571416	0.00738281	0.00474041
	0.998476	0	9	3		0.986813	0	2		0.373206	cluster 8																0.00274402	0.00718139	0.00447626
	0.988318	0.0153955	9	8		0.971909	0	1		0.411677	cluster 8																0.00511457	0.00360572	0.000992068
	0.985265	0.0141184	9	8		0.976205	0	1		0.380196	cluster 8																0.00615558	0.00741137	0.00469948
	0.96306	0	9	1		0.97415	0.00476782	6		0.432483	cluster 8																0.00557632	0.00546947	0.00276852
	0.986012	0	9	2		0.986627	0.0218132	9		0.464514	cluster 8																0.00192202	0.00353094	0.0031308
	0.980181	0	9	2		0.999158	0	4		0.346466	cluster 8																0.00513048	0.00390256	0.00289837
	0.969019	0	9	1		0.957398	0	1		0.421701	cluster 8																0.00746971	0.00935404	0.00664929
	0.999105	0	9	3		0.991911	0.013656	8		0.389172	cluster 8																0.00610376	0.00405538	0.00190908
	0.98944	0.0155186	9	8		0.986804	0	2		0.406151	cluster 8																0.00422062	0.00472279	0.00468526
	0.98621	0.0168455	9	8		0.969554	0.00733943	7		0.460037	cluster 8																0.00271359	0.00516547	0.00281195
	0.962525	0	9	1		0.970555	0.00236682	5		0.388245	cluster 8
	0.985679	0	9	2		0.988278	0.023793	9		0.439474	cluster 8
	0.980495	0	9	2		0.999073	0	3		0.390634	cluster 8
	0.971909	0	9	1		0.963017	0	1		0.425941	cluster 8
	0.986392	0.0181476	9	9		0.992064	0.0138916	8		0.216126	cluster 3
	0.999284	0	9	4		0.972944	0.00667266	7		0.257576	cluster 3
	0.98917	0.0128274	9	8		0.969072	0.00250186	5		0.224478	cluster 3
	0.964406	0	9	1		0.982396	0	2		0.375597	cluster 3
	0.971457	0	9	1		0.981078	0	2		0.493573	cluster 3
	0.985207	0	9	2		0.98836	0.0230331	9		0.337396	cluster 3
	0.979451	0	9	2		0.999257	0	4		0.340635	cluster 3
	0.999202	0	9	4		0.962314	0	1		0.326972	cluster 3
	0.98935	0.0133662	9	8		0.990964	0.01468	8		0.309092	cluster 3
	0.986908	0.0186276	9	9		0.985209	0	2		0.312018	cluster 3
	0.963771	0	9	1		0.975497	0.00563421	6		0.18009	cluster 3
	0.971292	0	9	1		0.978863	0.00252838	6		0.243581	cluster 3
	0.960716	0	9	1		0.974455	0.00155024	5		0.315676	cluster 3
	0.998842	0	9	3		0.968496	0	1		0.305614	cluster 3
	0.987609	0.016303	9	8		0.987523	0.0218184	9		0.274392	cluster 3
	0.984522	0.0117907	9	8		0.999061	0	3		0.248829	cluster 3
	0.973693	0	9	1		0.954756	0	1		0.301244	cluster 3
	0.982459	0	9	2		0.990327	0.0132993	8		0.288843	cluster 3
	0.984957	0	9	2		0.986515	0	2		0.16896	cluster 3
	0.987154	0.0207674	10	9		0.962365	0	1		0.292679	cluster 3
	0.999079	0	10	3		0.965671	0	1		0.284964	cluster 3
	0.990335	0.013293	10	8		0.969064	0.00522488	7		0.297134	cluster 3
	0.962651	0	10	1		0.979866	0.00446781	6		0.201822	cluster 3
	0.971282	0.00151047	10	5		0.978887	0	2		0.226804	cluster 3
	0.978875	0	10	2		0.970545	0	1		0.322678	cluster 3
	0.98613	0	10	2		0.974933	0	1		0.252892	cluster 3
	0.989424	0.0212548	10	9		0.987589	0.0226571	9		0.256968	cluster 3
	0.998899	0	10	3		0.999267	0	4		0.291637	cluster 3
	0.987183	0.0130953	10	8		0.958677	0	1		0.294419	cluster 3
	0.962073	0	10	1		0.991424	0.0139885	8		0.298213	cluster 3
	0.984146	0	10	2		0.962736	0	1		0.197611	cluster 3
	0.975583	0.00531282	10	6		0.986532	0	2		0.324294	cluster 3
	0.974351	0	10	1		0.967662	0.00561516	7		0.264108	cluster 3
	0.964083	0	10	1		0.977038	0.00637766	6		0.26899	cluster 3
	0.98648	0.0178048	10	9		0.975365	0	1		0.176166	cluster 3
	0.998806	0	10	3		0.972024	0	1		0.224995	cluster 3
	0.972722	0.00584372	10	7		0.987181	0.0214532	9		0.288585	cluster 3
	0.988726	0.0124499	10	8		0.992278	0.0136614	8		0.20682	cluster 3
	0.982199	0	10	2		0.957059	0	1		0.225927	cluster 3
	0.983543	0	10	2		0.998867	0	3		0.284859	cluster 3
	0.988081	0.0213379	10	9		0.987813	0	2		0.277611	cluster 3
	0.998997	0	10	3		0.965788	0	1		0.205392	cluster 3
	0.989173	0.0130368	10	8		0.96945	0.00568445	7		0.263997	cluster 3
	0.962397	0	10	1		0.976426	0.00495283	6		0.266235	cluster 3
	0.983818	0	10	2		0.977754	0.00277954	6		0.230861	cluster 3
	0.977376	0	10	1		0.988038	0.0232424	9		0.33152	cluster 3
	0.975269	0	10	1		0.998892	0	3		0.267091	cluster 3
	0.97121	0	10	1		0.96156	0	1		0.27508	cluster 3
	0.998859	0	10	3		0.992308	0.0134529	8		0.285983	cluster 3
	0.987494	0.0178661	10	9		0.972223	0.00644069	7		0.206627	cluster 3
	0.960418	0	10	1		0.974866	0	1		0.258942	cluster 3
	0.984012	0.0103623	10	8		0.999213	0	4		0.249495	cluster 3
	0.977314	0	10	1		0.988168	0.0230437	9		0.253383	cluster 3
	0.974725	0	10	1		0.991933	0.0149787	8		0.179054	cluster 3
	0.987777	0.0209696	11	9		0.960998	0	1		0.257785	cluster 3
	0.998893	0	11	3		0.983956	0	2		0.288877	cluster 3
	0.990368	0.0133843	11	8		0.966974	0	1		0.279058	cluster 3
	0.962263	0	11	1		0.980023	0	2		0.261461	cluster 3
	0.980473	0	11	2		0.971174	0.00256858	5		0.252969	cluster 3
	0.976966	0	11	1		0.974405	0	1		0.245885	cluster 3
	0.974216	0	11	1		0.975749	0.00127554	5		0.158981	cluster 3
	0.98901	0.0213674	11	9		0.987493	0.0228035	9		0.234385	cluster 3
	0.998623	0	11	3		0.999077	0	3		0.267428	cluster 3
	0.988696	0.0138388	11	8		0.954766	0	1		0.31706	cluster 3
	0.9845	0	11	2		0.990832	0.0133672	8		0.252893	cluster 3
	0.962981	0	11	1		0.984785	0	2		0.191786	cluster 3
	0.969625	0	11	1		0.963105	0	1		0.285493	cluster 3
	0.972328	0	11	1		0.965217	0	1		0.177319	cluster 3
	0.986754	0.0203903	11	9		0.970285	0.00560513	7		0.206388	cluster 3
	0.999029	0	11	3		0.970966	0	1		0.289409	cluster 3
	0.99101	0.0123542	11	8		0.977634	0	1		0.213933	cluster 3
	0.962487	0	11	1		0.974957	0.00201081	5		0.241445	cluster 4
	0.969951	0	11	1		0.987609	0.0220449	9		0.289429	cluster 4
	0.980764	0	11	2		0.999216	0	4		0.322419	cluster 4
	0.987838	0	11	2		0.960825	0	1		0.336603	cluster 4
	0.987338	0.0212221	11	9		0.991071	0.0145346	8		0.320666	cluster 4
	0.999257	0	11	4		0.983923	0	2		0.271926	cluster 4
	0.990907	0.0135853	11	8		0.963923	0	1		0.197409	cluster 4
	0.963018	0	11	1		0.96541	0	1		0.17618	cluster 4
	0.982478	0	11	2		0.971229	0.00153461	5		0.171371	cluster 4
	0.972173	0.00198667	11	5		0.975025	0	1		0.249114	cluster 4
	0.979012	0	11	2		0.98743	0.022319	9		0.159998	cluster 4
	0.974711	0	11	1		0.999101	0	3		0.242118	cluster 4
	0.960065	0	11	1		0.986929	0	2		0.326766	cluster 4
	0.9862	0.0195014	11	9		0.991987	0.0135382	8		0.190393	cluster 4
	0.99904	0	11	3		0.957627	0	1		0.274406	cluster 4
	0.99113	0.0124432	11	8		0.981733	0	2		0.280462	cluster 4
	0.972776	0.00732908	11	7		0.967153	0.00825062	7		0.204145	cluster 4
	0.987685	0	11	2		0.97093	0	1		0.250142	cluster 4
	0.981196	0	11	2		0.97775	0.00641616	6		0.194401	cluster 4
	0.974804	0	11	1		0.974333	0.00377535	6		0.267768	cluster 4
	0.988018	0.0234301	12	9		0.988925	0.0236877	9		0.214112	cluster 4
	0.999409	0	12	4		0.998821	0	3		0.285785	cluster 4
	0.961908	0	12	1		0.986421	0	2		0.184126	cluster 4
	0.992647	0.013209	12	8		0.991535	0.0133342	8		0.286401	cluster 4
	0.986271	0	12	2		0.962051	0	1		0.274359	cluster 4
	0.969912	0.00522684	12	7		0.97309	0.00765693	7		0.186373	cluster 4
	0.97221	0	12	1		0.967286	0	1		0.21481	cluster 4
	0.978951	0.00219713	12	6		0.979048	0.00498332	6		0.259679	cluster 4
	0.989196	0.022884	12	9		0.979811	0	2		0.157736	cluster 4
	0.999148	0	12	3		0.970465	0	1		0.264953	cluster 4
	0.986157	0	12	2		0.976885	0	1		0.250441	cluster 4
	0.989753	0.0135873	12	8		0.999132	0	3		0.312725	cluster 4
	0.962909	0	12	1		0.988296	0.0228655	9		0.186121	cluster 4
	0.970205	0	12	1		0.960715	0	1		0.24106	cluster 4
	0.978367	0	12	2		0.991464	0.0149312	8		0.268147	cluster 4
	0.978087	0	12	2		0.985286	0	2		0.184119	cluster 4
	0.987845	0.0215496	12	9		0.98176	0	2		0.232294	cluster 4
	0.999261	0	12	4		0.967589	0	1		0.215116	cluster 4
	0.961574	0	12	1		0.970361	0	1		0.223147	cluster 4
	0.991087	0.0125609	12	8		0.973998	0.00288117	5		0.177384	cluster 4
	0.988526	0	12	2		0.97679	0	1		0.208332	cluster 4
	0.969959	0	12	1		0.98793	0.0232826	9		0.217313	cluster 4
	0.970196	0.00319673	12	5		0.999277	0	4		0.156765	cluster 4
	0.980325	0	12	2		0.957756	0	1		0.226451	cluster 4
	0.978663	0	12	2		0.991906	0.0133889	8		0.211135	cluster 9
	0.987888	0.0205547	12	9		0.986466	0	2		0.286567	cluster 9
	0.999041	0	12	3		0.979982	0	2		0.223725	cluster 9
	0.96235	0	12	1		0.968794	0.00695699	7		0.33834	cluster 9
	0.99013	0.0138022	12	8		0.975033	0.00150521	5		0.047833	cluster 9
	0.988144	0	12	2		0.970209	0.00303236	5		0.122536	cluster 9
	0.970897	0	12	1		0.969621	0	1		0.189079	cluster 9
	0.971497	0.00249491	12	5		0.950899	0	1		0.215113	cluster 9
	0.958872	0	12	1		0.999178	0	4		0.0834926	cluster 9
	0.999013	0	12	3		0.987581	0.0221073	9		0.224486	cluster 9
	0.987794	0.020071	12	9		0.98666	0	2		0.241047	cluster 9
	0.970892	0	12	1		0.991321	0.0140678	8		0.17945	cluster 9
	0.989061	0.0134073	12	8		0.975428	0	1		0.170729	cluster 9
	0.971572	0.00697975	12	7		0.976251	0.00822772	7		0.151048	cluster 9
	0.987014	0	12	2		0.979144	0.00352841	6		0.170514	cluster 9
	0.98844	0.0233722	13	9		0.976506	0.00286375	6		0.122043	cluster 9
	0.998992	0	13	3		0.987884	0.0224844	9		0.217323	cluster 9
	0.983748	0	13	2		0.999322	0	4		0.177915	cluster 9
	0.991417	0.0134447	13	8		0.957084	0	1		0.156245	cluster 9
	0.962156	0	13	1		0.99255	0.01334	8		0.179483	cluster 9
	0.979912	0	13	2		0.987419	0	2		0.172047	cluster 9
	0.974221	0	13	1		0.967443	0	1		0.231538	cluster 9
	0.976236	0.00370351	13	6		0.967195	0.00793653	7		0.129145	cluster 9
	0.988743	0.0229488	13	9		0.980034	0	2		0.147815	cluster 9
	0.999129	0	13	3		0.970618	0.00255111	5		0.224608	cluster 9
	0.985614	0	13	2		0.976372	0.00593808	6		0.159854	cluster 9
	0.990013	0.0134449	13	8		0.988441	0.0238835	9		0.220141	cluster 9
	0.963562	0	13	1		0.999138	0	3		0.0568672	cluster 9
	0.969727	0	13	1		0.95698	0	1		0.120672	cluster 9
	0.972501	0	13	1		0.992309	0.0133419	8		0.187314	cluster 9
	0.987455	0.0216105	13	9		0.960741	0	1		0.188473	cluster 9
	0.999238	0	13	4		0.967689	0	1		0.186584	cluster 9
	0.960628	0	13	1		0.97261	0.00725386	7		0.0608983	cluster 9
	0.990436	0.0129845	13	8		0.971182	0	1		0.20187	cluster 9
	0.987502	0	13	2		0.982854	0	2		0.164563	cluster 9
	0.966999	0	13	1		0.977566	0.00322343	6		0.137482	cluster 9
	0.977719	0.00505362	13	6		0.999118	0	3		0.191633	cluster 9
	0.971623	0.00194226	13	5		0.988172	0.0236846	9		0.060095	cluster 9
	0.980116	0	13	2		0.984838	0	2		0.165393	cluster 9
	0.988408	0.0202028	13	9		0.991728	0.0148335	8		0.174049	cluster 9
	0.998462	0	13	3		0.960718	0	1		0.122613	cluster 9
	0.961211	0	13	1		0.962128	0	1		0.195734	cluster 9
	0.987499	0.0140166	13	8		0.98188	0	2		0.0492628	cluster 9
	0.971299	0.00182886	13	5		0.968593	0.00654056	7		0.172005	cluster 9
	0.975403	0.0040817	13	6		0.973026	0	1		0.164886	cluster 9
	0.979282	0	13	2		0.988287	0.0234914	9		0.150707	cluster 9
	0.987299	0.0205809	13	9		0.999161	0	4		0.191612	cluster 9
	0.999187	0	13	4		0.95757	0	1		0.0374403	cluster 9
	0.958456	0	13	1		0.991815	0.0131147	8		0.144843	cluster 9
	0.989495	0.013402	13	8		0.965934	0	1		0.15547	cluster 9
	0.986933	0	13	2		0.979385	0.00467009	6		0.132747	cluster 9
	0.972224	0.00806232	13	7		0.972156	0	1		0.206566	cluster 9
	0.970584	0.00139491	13	5		0.975118	0.00505065	6		0.0457116	cluster 9
	0.988489	0.0231439	14	9		0.972463	0.00257408	5		0.169559	cluster 9
	0.998863	0	14	3		0.988489	0.0230615	9		0.18415	cluster 9
	0.983706	0	14	2		0.999084	0	3		0.121139	cluster 9
	0.991709	0.01342	14	8		0.958703	0	1		0.199291	cluster 9
	0.961913	0	14	1		0.992128	0.0138988	8		0.0327265	cluster 9
	0.980548	0	14	2		0.987056	0	2		0.15864	cluster 9
	0.978572	0.00307917	14	6		0.962559	0	1		0.167476	cluster 9
	0.972974	0.00551809	14	6		0.968794	0	1		0.125119	cluster 9
	0.967478	0	14	1		0.976119	0.00824358	7		0.18344	cluster 9
	0.970772	0	14	1		0.979053	0.00295451	6		0.0296816	cluster 9
	0.988402	0.0229537	14	9		0.97581	0	1		0.173328	cluster 9
	0.999092	0	14	3		0.975081	0.00172607	5		0.174573	cluster 9
	0.984925	0	14	2		0.987994	0.0224011	9		0.127354	cluster 9
	0.991352	0.0148008	14	8		0.999159	0	4		0.190531	cluster 9
	0.964605	0	14	1		0.987456	0	2		0.0209973	cluster 9
	0.967404	0	14	1		0.992141	0.0133883	8		0.185103	cluster 9
	0.975814	0.00506579	14	6		0.957384	0	1		0.221473	cluster 9
	0.987736	0.0213458	14	9		0.981372	0	2		0.122237	cluster 9
	0.999256	0	14	4		0.967536	0.00758367	7		0.194982	cluster 9
	0.959368	0	14	1		0.974265	0.00232368	5		0.0389358	cluster 9
	0.99045	0.0133894	14	8		0.972329	0.00122964	5		0.171756	cluster 9
	0.988097	0	14	2		0.989033	0.0242679	9		0.207018	cluster 9
	0.972547	0.00222694	14	5		0.999076	0	3		0.126812	cluster 9
	0.977667	0.00443816	14	6		0.956285	0	1		0.198077	cluster 9
	0.979806	0	14	2		0.992347	0.0132631	8		0.0973918	cluster 9
	0.987753	0.0211874	14	9		0.959949	0	1		0.169631	cluster 9
	0.999034	0	14	3		0.986255	0	2		0.20017	cluster 9
	0.959946	0	14	1		0.972174	0.00877955	7		0.144855	cluster 9
	0.989468	0.0141226	14	8		0.966038	0	1		0.22074	cluster 9
	0.986634	0	14	2		0.96949	0	1		0.0776222	cluster 9
	0.976016	0	14	1		0.979594	0	2		0.162497	cluster 9
	0.973914	0.00406635	14	6		0.975508	0.00374063	6		0.194941	cluster 9
	0.987289	0.0210978	14	9		0.999146	0	3		0.144327	cluster 9
	0.998951	0	14	3		0.988461	0.0231983	9		0.0547466	cluster 7
	0.987772	0	14	2		0.986835	0	2		0.0917466	cluster 7
	0.990463	0.0131839	14	8		0.991732	0.0150841	8		0.0948376	cluster 7
	0.957673	0	14	1		0.959076	0	1		0.155894	cluster 7
	0.981276	0	14	2		0.962727	0	1		0.0876877	cluster 7
	0.969039	0.00650998	14	7		0.967431	0.00725338	7		0.112481	cluster 7
	0.971774	0.0055427	14	7		0.973731	0	1		0.0124764	cluster 7
	0.979015	0	14	2		0.975563	0.00341153	6		0.0355425	cluster 7
	0.970981	0	14	1		0.988747	0.0236891	9		0.0475021	cluster 7
	0.988205	0.023235	15	9		0.999167	0	4		0.0338438	cluster 7
	0.998947	0	15	3		0.957131	0	1		0.0284224	cluster 7
	0.962837	0	15	1		0.991179	0.0132832	8		0.133905	cluster 7
	0.992076	0.0139092	15	8		0.961354	0	1		0.053524	cluster 7
	0.983631	0	15	2		0.965559	0	1		0.0112413	cluster 7
	0.980013	0.00393844	15	6		0.968877	0.00507588	7		-0.00190556	cluster 7
	0.972998	0.00665683	15	7		0.978064	0.00370021	6		0.106321	cluster 7
	0.978681	0	15	2		0.972164	0	1		0.0147247	cluster 7
	0.971493	0	15	1		0.972135	0.00261013	5		0.0430726	cluster 7
	0.969131	0.00184614	15	5		0.988634	0.0234818	9		0.101901	cluster 7
	0.988394	0.023076	15	9		0.999331	0	4		-0.0241038	cluster 7
	0.99909	0	15	3		0.958169	0	1		0.00500227	cluster 7
	0.963658	0	15	1		0.992062	0.0140113	8		0.0432133	cluster 7
	0.991624	0.0146896	15	8		0.987321	0	2		-0.0196551	cluster 7
	0.98549	0	15	2		0.964372	0	1		0.0177899	cluster 7
	0.968871	0.00134332	15	5		0.976096	0.00890466	7		0.0117214	cluster 7
	0.978036	0.00397797	15	6		0.968478	0.00665074	7		0.0661405	cluster 7
	0.973909	0.00249989	15	5		0.974116	0.00289541	5		-0.0332468	cluster 7
	0.988025	0.0213863	15	9		0.976008	0	1		0.122197	cluster 7
	0.998534	0	15	3		0.988751	0.0232387	9		-0.0297698	cluster 7
	0.987785	0	15	2		0.999105	0	3		-0.0085298	cluster 7
	0.989166	0.0126015	15	8		0.957275	0	1		0.0129228	cluster 7
	0.959106	0	15	1		0.992454	0.0138578	8		0.082402	cluster 7
	0.980059	0	15	2		0.988026	0	2		0.0468958	cluster 7
	0.979335	0.00416115	15	6		0.965352	0	1		-0.00269552	cluster 7
	0.971567	0.00282777	15	5		0.967291	0.00774276	7		0.178427	cluster 7
	0.970941	0	15	1		0.977437	0.00858555	7		0.00843014	cluster 7
	0.987622	0.0215923	15	9		0.980336	0	2		0.140408	cluster 7
	0.99891	0	15	3		0.967449	0	1		0.0286098	cluster 7
	0.96001	0	15	1		0.973419	0.00452067	6		-0.00160218	cluster 7
	0.990864	0.0142453	15	8		0.974895	0	1		0.0019165	cluster 7
	0.986813	0	15	2		0.97186	0.00184097	5		0.0288124	cluster 7
	0.971909	0	15	1		0.988924	0.0245661	9		0.038144	cluster 7
	0.976205	0	15	1		0.999272	0	4		-0.0397777	cluster 7
	0.97415	0.00476782	15	6		0.954001	0	1		0.0439999	cluster 7
	0.986627	0.0218132	15	9		0.993075	0.0138242	8		0.150255	cluster 7
	0.999158	0	15	4		0.960989	0	1		0.0263028	cluster 7
	0.957398	0	15	1		0.986107	0	2		0.00357619	cluster 7
	0.991911	0.013656	15	8		0.965114	0	1		0.0589615	cluster 7
	0.986804	0	15	2		0.966927	0	1		0.118055	cluster 7
	0.969554	0.00733943	15	7		0.972542	0.00896861	7		-0.00723965	cluster 7
	0.970555	0.00236682	15	5		0.970194	0.00513607	7		0.0831251	cluster 7
	0.988278	0.023793	16	9		0.97099	0	1		0.00434532	cluster 7
	0.999073	0	16	3		0.980832	0	2		-0.0393837	cluster 7
	0.963017	0	16	1		0.974935	0.00347457	6		0.0563962	cluster 7
	0.992064	0.0138916	16	8		0.999166	0	4		0.167676	cluster 7
	0.972944	0.00667266	16	7		0.988341	0.0234197	9		-0.00468345	cluster 7
	0.969072	0.00250186	16	5		0.986654	0	2		0.0469998	cluster 7
	0.982396	0	16	2		0.991925	0.0148916	8		0.0544317	cluster 7
	0.981078	0	16	2		0.976955	0	1		0.0789443	cluster 7
	0.98836	0.0230331	16	9		0.976493	0.00807036	7		0.0902507	cluster 7
	0.999257	0	16	4		0.969092	0.00795331	7		0.081701	cluster 7
	0.962314	0	16	1		0.975902	0	1		0.00828712	cluster 7
	0.990964	0.01468	16	8		0.974379	0.0031485	6		-0.0523357	cluster 7
	0.985209	0	16	2		0.972306	0	1		0.0489727	cluster 7
	0.975497	0.00563421	16	6		0.973883	0	1		0.161623	cluster 7
	0.978863	0.00252838	16	6		0.989069	0.0241381	9		0.0633034	cluster 7
	0.974455	0.00155024	16	5		0.999003	0	3		-0.0134354	cluster 7
	0.968496	0	16	1		0.957008	0	1		0.0653786	cluster 7
	0.987523	0.0218184	16	9		0.991741	0.0136223	8		0.0466928	cluster 7
	0.999061	0	16	3		0.984916	0	2		0.0580677	cluster 7
	0.954756	0	16	1		0.960962	0	1		0.0525958	cluster 7
	0.990327	0.0132993	16	8		0.983214	0	2		0.0716784	cluster 7
	0.986515	0	16	2		0.971315	0.0084381	7		0.0974643	cluster 7
	0.962365	0	16	1		0.975991	0.00763914	7		0.0579151	cluster 7
	0.965671	0	16	1		0.97864	0.00326872	6		-0.0285235	cluster 7
	0.969064	0.00522488	16	7		0.966459	0	1		-0.111872	cluster 7
	0.979866	0.00446781	16	6		0.971243	0.00290665	5		0.010064	cluster 7
	0.978887	0	16	2		0.970354	0.0019507	5		0.164005	cluster 7
	0.970545	0	16	1		0.988603	0.0237044	9		-0.0273621	cluster 7
	0.974933	0	16	1		0.999214	0	4		0.0612839	cluster 7
	0.987589	0.0226571	16	9		0.957728	0	1		0.0612081	cluster 7
	0.999267	0	16	4		0.991999	0.0141836	8		0.000122902	cluster 7
	0.958677	0	16	1		0.986306	0	2		0.0439613	cluster 7
	0.991424	0.0139885	16	8		0.968436	0	1		0.103004	cluster 7
	0.962736	0	16	1		0.975599	0.00980824	7		0.0574859	cluster 7
	0.986532	0	16	2		0.981435	0	2		-0.0830731	cluster 7
	0.967662	0.00561516	16	7		0.974352	0	1		0.00460053	cluster 7
	0.977038	0.00637766	16	6		0.9783	0.00391718	6		-0.0336726	cluster 6
	0.975365	0	16	1		0.975239	0.00246514	6		-0.0750375	cluster 6
	0.972024	0	16	1		0.988804	0.0236477	9		0.0348531	cluster 6
	0.987181	0.0214532	16	9		0.999346	0	4		0.0619782	cluster 6
	0.992278	0.0136614	16	8		0.955705	0	1		0.0188593	cluster 6
	0.957059	0	16	1		0.992787	0.0135117	8		0.0270056	cluster 6
	0.998867	0	16	3		0.987919	0	2		-0.00470649	cluster 6
	0.987813	0	16	2		0.980641	0	2		-0.0222493	cluster 6
	0.965788	0	16	1		0.967204	0.00770022	7		0.142983	cluster 6
	0.96945	0.00568445	16	7		0.968825	0	1		-0.000969191	cluster 6
	0.976426	0.00495283	16	6		0.970987	0	1		-0.0800474	cluster 6
	0.977754	0.00277954	16	6		0.989003	0.0244911	9		0.0188144	cluster 6
	0.988038	0.0232424	17	9		0.9991	0	3		0.0412108	cluster 6
	0.998892	0	17	3		0.9508	0	1		0.0237734	cluster 6
	0.96156	0	17	1		0.993014	0.0137537	8		0.112419	cluster 6
	0.992308	0.0134529	17	8		0.986205	0	2		-0.0439371	cluster 6
	0.972223	0.00644069	17	7		0.980465	0	2		0.00912554	cluster 6
	0.974866	0	17	1		0.973423	0.0083819	7		-0.00455358	cluster 6
	0.999213	0	17	4		0.974901	0.00720222	7		-0.0161962	cluster 6
	0.988168	0.0230437	17	9		0.979357	0.00270263	6		0.0326992	cluster 6
	0.991933	0.0149787	17	8		0.960802	0	1		-0.0215956	cluster 6
	0.960998	0	17	1		0.975096	0	1		0.0207517	cluster 6
	0.983956	0	17	2		0.970067	0	1		-0.0361348	cluster 6
	0.966974	0	17	1		0.967067	0	1		0.0635852	cluster 6
	0.980023	0	17	2		0.96595	0	1		-0.00578802	cluster 6
	0.971174	0.00256858	17	5		0.988334	0.0237413	9		0.00194741	cluster 6
	0.974405	0	17	1		0.999285	0	4		0.106451	cluster 6
	0.975749	0.00127554	17	5		0.985184	0	2		-0.0422404	cluster 6
	0.987493	0.0228035	17	9		0.991956	0.0152155	8		0.114296	cluster 6
	0.999077	0	17	3		0.969631	0.0108459	7		-0.0367608	cluster 6
	0.954766	0	17	1		0.975234	0.00811599	7		0.0810936	cluster 6
	0.990832	0.0133672	17	8		0.979829	0	2		0.0906061	cluster 6
	0.984785	0	17	2		0.977316	0.00464938	6		0.0988264	cluster 6
	0.963105	0	17	1		0.972523	0.00220503	5		-0.0584503	cluster 6
	0.965217	0	17	1		0.97381	0	1		0.0703516	cluster 6
	0.970285	0.00560513	17	7		0.976228	0	1		-0.0191201	cluster 6
	0.970966	0	17	1		0.989146	0.0245627	9		-0.040508	cluster 6
	0.977634	0	17	1		0.999001	0	3		0.133145	cluster 6
	0.974957	0.00201081	17	5		0.991995	0.0134757	8		-0.113071	cluster 6
	0.987609	0.0220449	17	9		0.962863	0	1		0.00253826	cluster 6
	0.999216	0	17	4		0.972644	0.0117157	7		-0.0436345	cluster 6
	0.960825	0	17	1		0.978624	0.00335723	6		0.112401	cluster 6
	0.991071	0.0145346	17	8		0.974829	0.00698901	7		0.10802	cluster 6
	0.983923	0	17	2		0.973833	0	1		0.0208737	cluster 6
	0.963923	0	17	1		0.969565	0.00190805	5		0.147091	cluster 6
	0.96541	0	17	1		0.989194	0.0238074	9		-0.0337812	cluster 6
	0.971229	0.00153461	17	5		0.999074	0	3		0.0701853	cluster 6
	0.975025	0	17	1		0.957262	0	1		-0.010693	cluster 6
	0.98743	0.022319	17	9		0.991519	0.013663	8		0.0127161	cluster 6
	0.999101	0	17	3		0.98762	0	2		0.0755393	cluster 6
	0.986929	0	17	2		0.965954	0	1		-0.000560137	cluster 6
	0.991987	0.0135382	17	8		0.975904	0.0094931	7		0.0259751	cluster 6
	0.957627	0	17	1		0.981825	0	2		0.103979	cluster 6
	0.981733	0	17	2		0.979057	0.00439086	6		-0.101033	cluster 6
	0.967153	0.00825062	17	7		0.968574	0.00231749	5		0.0715506	cluster 6
	0.97093	0	17	1		0.988793	0.0233763	9		0.0647148	cluster 6
	0.97775	0.00641616	17	6		0.999161	0	4		0.0900893	cluster 6
	0.974333	0.00377535	17	6		0.956732	0	1		0.0860884	cluster 6
	0.988925	0.0236877	18	9		0.992243	0.0136895	8		0.013417	cluster 6
	0.998821	0	18	3		0.987909	0	2		0.0979005	cluster 6
	0.986421	0	18	2		0.967964	0.0120131	7		0.00423175	cluster 6
	0.991535	0.0133342	18	8		0.977901	0.00969605	7		0.127178	cluster 6
	0.962051	0	18	1		0.981487	0	2		0.0117819	cluster 6
	0.97309	0.00765693	18	7		0.978421	0	2		0.140223	cluster 6
	0.967286	0	18	1		0.971794	0.00305581	5		0.0585597	cluster 6
	0.979048	0.00498332	18	6		0.968447	0	1		0.0894225	cluster 6
	0.979811	0	18	2		0.973037	0	1		-0.0577238	cluster 6
	0.970465	0	18	1		0.989195	0.0246843	9		0.0941254	cluster 6
	0.976885	0	18	1		0.999344	0	4		-0.152424	cluster 6
	0.999132	0	18	3		0.950925	0	1		0.137163	cluster 6
	0.988296	0.0228655	18	9		0.960225	0	1		0.011014	cluster 6
	0.960715	0	18	1		0.992761	0.0136213	8		-0.00317868	cluster 6
	0.991464	0.0149312	18	8		0.985805	0	2		0.0459351	cluster 6
	0.985286	0	18	2		0.968146	0.00766066	7		0.134822	cluster 6
	0.98176	0	18	2		0.975186	0.00854662	7		0.0590316	cluster 6
	0.967589	0	18	1		0.973004	0.00632415	7		0.134515	cluster 6
	0.970361	0	18	1		0.971251	0.00226349	5		0.0827352	cluster 6
	0.973998	0.00288117	18	5		0.988711	0.0240988	9		0.140625	cluster 6
	0.97679	0	18	1		0.999159	0	4		0.10491	cluster 6
	0.98793	0.0232826	18	9		0.98619	0	2		-0.00756118	cluster 6
	0.999277	0	18	4		0.992204	0.014995	8		0.113758	cluster 6
	0.957756	0	18	1		0.969611	0.012126	7		0.0275888	cluster 6
	0.991906	0.0133889	18	8		0.974807	0.00853015	7		0.193391	cluster 5
	0.986466	0	18	2		0.977688	0	1		0.163591	cluster 5
	0.979982	0	18	2		0.978662	0.00500692	6		0.116203	cluster 5
	0.968794	0.00695699	18	7		0.977384	0	1		0.0719602	cluster 5
	0.975033	0.00150521	18	5		0.972635	0.00265144	5		-0.0246401	cluster 5
	0.970209	0.00303236	18	5		0.969754	0	1		0.127003	cluster 5
	0.969621	0	18	1		0.973552	0	1		0.0460458	cluster 5
	0.950899	0	18	1		0.989	0.0245012	9		0.137181	cluster 5
	0.999178	0	18	4		0.99918	0	4		-0.0545452	cluster 5
	0.987581	0.0221073	18	9		0.956812	0	1		0.0918888	cluster 5
	0.98666	0	18	2		0.992398	0.0137257	8		0.0588769	cluster 5
	0.991321	0.0140678	18	8		0.957871	0	1		-0.0309232	cluster 5
	0.975428	0	18	1		0.964887	0	1		-0.0115664	cluster 5
	0.976251	0.00822772	18	7		0.968972	0.00325061	5		0.0939156	cluster 5
	0.979144	0.00352841	18	6		0.989175	0.0243948	9		0.106092	cluster 5
	0.976506	0.00286375	18	6		0.999333	0	4		0.0581865	cluster 5
	0.987884	0.0224844	18	9		0.987753	0	2		-0.0571762	cluster 5
	0.999322	0	18	4		0.992126	0.0136065	8		0.057454	cluster 5
	0.957084	0	18	1		0.956578	0	1		-0.0304835	cluster 5
	0.99255	0.01334	18	8		0.979172	0	2		0.0580212	cluster 5
	0.987419	0	18	2		0.975992	0.00986112	7		0.12192	cluster 5
	0.967443	0	18	1		0.979868	0.00388372	6		0.0703057	cluster 5
	0.967195	0.00793653	18	7		0.972778	0.0072705	7		-0.0154308	cluster 5
	0.980034	0	18	2		0.974126	0.00299997	5		0.0888096	cluster 5
	0.970618	0.00255111	18	5		0.975995	0	1		0.0217879	cluster 5
	0.976372	0.00593808	18	6		0.966479	0	1		-0.00391162	cluster 5
	0.988441	0.0238835	19	9		0.988708	0.0242089	9		-0.0137611	cluster 5
	0.999138	0	19	3		0.999495	0	4		0.0450319	cluster 5
	0.95698	0	19	1		0.956031	0	1		-0.0456872	cluster 5
	0.992309	0.0133419	19	8		0.988153	0	2		-0.0187345	cluster 5
	0.960741	0	19	1		0.968081	0.0117555	7		0.0247176	cluster 5
	0.967689	0	19	1		0.967555	0	1		-0.0207128	cluster 5
	0.97261	0.00725386	19	7		0.977492	0.00914037	7		0.0870154	cluster 5
	0.971182	0	19	1		0.972822	0.00485891	6		0.0922684	cluster 5
	0.982854	0	19	2		0.972698	0	1		-0.0142173	cluster 5
	0.977566	0.00322343	19	6		0.974467	0	1		-0.0295991	cluster 5
	0.999118	0	19	3		0.989966	0.0254457	9		0.00346674	cluster 5
	0.988172	0.0236846	19	9		0.992873	0.0146238	8		0.00451229	cluster 5
	0.984838	0	19	2		0.999359	0	4		0.0431372	cluster 5
	0.991728	0.0148335	19	8		0.951431	0	1		-0.0487436	cluster 5
	0.960718	0	19	1		0.959619	0	1		-0.00507268	cluster 5
	0.962128	0	19	1		0.966216	0.00765231	7		-0.0491118	cluster 5
	0.98188	0	19	2		0.965271	0	1		-0.0147454	cluster 5
	0.968593	0.00654056	19	7		0.965926	0	1		0.00466025	cluster 5
	0.973026	0	19	1		0.973805	0.00940805	7		-0.0476843	cluster 5
	0.988287	0.0234914	19	9		0.968517	0	1		0.0168916	cluster 5
	0.999161	0	19	4		0.972405	0.00698217	7		0.00923639	cluster 5
	0.95757	0	19	1		0.978175	0.00323724	6		-0.0443979	cluster 5
	0.991815	0.0131147	19	8		0.975377	0.00375457	6		0.0822785	cluster 5
	0.965934	0	19	1		0.976566	0	1		-0.0918149	cluster 5
	0.979385	0.00467009	19	6		0.989561	0.0245622	9		-0.00441863	cluster 5
	0.972156	0	19	1		0.999055	0	3		-0.00373485	cluster 5
	0.975118	0.00505065	19	6		0.991726	0.0140965	8		0.0325037	cluster 5
	0.972463	0.00257408	19	5		0.986465	0	2		-0.00496543	cluster 5
	0.988489	0.0230615	19	9		0.969158	0.0119377	7		0.109493	cluster 5
	0.999084	0	19	3		0.974034	0.00617232	6		-0.0430839	cluster 5
	0.958703	0	19	1		0.976363	0.00428505	6		-0.0826135	cluster 5
	0.992128	0.0138988	19	8		0.969254	0.00555729	7		0.111611	cluster 5
	0.987056	0	19	2		0.970903	0	1		-0.0185317	cluster 5
	0.962559	0	19	1		0.989192	0.0246373	9		-0.0699486	cluster 5
	0.968794	0	19	1		0.99918	0	4		0.0657591	cluster 5
	0.976119	0.00824358	19	7		0.955434	0	1		0.0705648	cluster 5
	0.979053	0.00295451	19	6		0.992761	0.0136747	8		0.00649212	cluster 5
	0.97581	0	19	1		0.957809	0	1		-0.0197485	cluster 5
	0.975081	0.00172607	19	5		0.973024	0.00590028	7		-0.0294605	cluster 5
	0.987994	0.0224011	19	9		0.976504	0.00270578	6		-0.00986651	cluster 5
	0.999159	0	19	4		0.972843	0.0011346	5		-0.00635033	cluster 5
	0.987456	0	19	2		0.989239	0.0242846	9		-0.0721332	cluster 5
	0.992141	0.0133883	19	8		0.999225	0	4		0.480291	cluster 2
	0.957384	0	19	1		0.987766	0	2		0.24138	cluster 2
	0.981372	0	19	2		0.992233	0.0137019	8		0.177755	cluster 2
	0.967536	0.00758367	19	7		0.955656	0	1		-0.225108	cluster 2
	0.974265	0.00232368	19	5		0.959198	0	1		-0.233856	cluster 2
	0.972329	0.00122964	19	5		0.974473	0.0103723	7		0.429451	cluster 2
	0.989033	0.0242679	20	9		0.96718	0.0062337	7		0.27023	cluster 2
	0.999076	0	20	3		0.982491	0	2		0.156848	cluster 2
	0.956285	0	20	1		0.973182	0.00708062	7		-0.134634	cluster 2
	0.992347	0.0132631	20	8		0.978574	0.0034977	6		0.376675	cluster 2
	0.959949	0	20	1		0.975889	0	1		-0.151277	cluster 2
	0.986255	0	20	2		0.973809	0.00274024	5		0.29104	cluster 2
	0.972174	0.00877955	20	7		0.971246	0	1		-0.127657	cluster 2
	0.966038	0	20	1		0.98888	0.0239527	9		0.288372	cluster 2
	0.96949	0	20	1		0.999131	0	3		-0.10997	cluster 2
	0.979594	0	20	2		0.955794	0	1		0.243613	cluster 2
	0.975508	0.00374063	20	6		0.992566	0.0136876	8		-0.0737239	cluster 2
	0.999146	0	20	3		0.986241	0	2		0.00868206	cluster 2
	0.988461	0.0231983	20	9		0.980912	0	2		-0.0563417	cluster 2
	0.986835	0	20	2		0.9691	0.0112764	7		-0.0231883	cluster 2
	0.991732	0.0150841	20	8		0.976842	0.0102748	7		-0.0239057	cluster 2
	0.959076	0	20	1		0.971693	0.00647081	7		-0.171635	cluster 2
	0.962727	0	20	1		0.972792	0	1		-0.0348373	cluster 2
	0.967431	0.00725338	20	7		0.990201	0.0257203	9		0.0676497	cluster 2
	0.973731	0	20	1		0.999257	0	4		-0.023127	cluster 2
	0.975563	0.00341153	20	6		0.99287	0.0142522	8		-0.0140054	cluster 2
	0.988747	0.0236891	20	9		0.959519	0	1		-0.181622	cluster 2
	0.999167	0	20	4		0.973773	0.00997885	7		-0.067106	cluster 2
	0.957131	0	20	1		0.980248	0.00449413	6		0.320569	cluster 2
	0.991179	0.0132832	20	8		0.971773	0.00766066	7		-0.0809757	cluster 2
	0.961354	0	20	1		0.973269	0.00547508	6		0.321883	cluster 2
	0.965559	0	20	1		0.977815	0	1		-0.0804334	cluster 2
	0.968877	0.00507588	20	7		0.975171	0	1		-0.0495101	cluster 2
	0.978064	0.00370021	20	6		0.965287	0	1		-0.0365453	cluster 2
	0.972164	0	20	1		0.989861	0.0258622	9		-0.135647	cluster 2
	0.972135	0.00261013	20	5		0.999355	0	4		0.0888907	cluster 2
	0.988634	0.0234818	20	9		0.951153	0	1		-0.0576885	cluster 2
	0.999331	0	20	4		0.992781	0.0146667	8		-0.0485079	cluster 2
	0.958169	0	20	1		0.958103	0	1		0.0123983	cluster 2
	0.992062	0.0140113	20	8		0.985248	0	2		-0.102209	cluster 2
	0.987321	0	20	2		0.969619	0.0120206	7		-0.0449573	cluster 2
	0.964372	0	20	1		0.974601	0.00723152	7		-0.0327271	cluster 2
	0.976096	0.00890466	20	7		0.969387	0.00642993	7		-0.0805594	cluster 2
	0.968478	0.00665074	20	7		0.977491	0.00406644	6		0.0285053	cluster 2
	0.974116	0.00289541	20	5		0.975987	0.0014095	5		-0.0628191	cluster 2
	0.976008	0	20	1		0.968002	0	1		0.0524999	cluster 2
	0.988751	0.0232387	20	9		0.974648	0	1		-0.0431318	cluster 2
	0.999105	0	20	3		0.989557	0.0249655	9		0.103992	cluster 2
	0.957275	0	20	1		0.999067	0	3		-0.110079	cluster 2
	0.992454	0.0138578	20	8		0.952223	0	1		-0.0307555	cluster 2
	0.988026	0	20	2		0.99262	0.0138966	8		-0.0327092	cluster 2
	0.965352	0	20	1		0.9865	0	2		0.112605	cluster 2
	0.967291	0.00774276	20	7		0.957693	0	1		0.0678933	cluster 2
	0.977437	0.00858555	20	7		0.981288	0	2		-0.071348	cluster 2
	0.980336	0	20	2		0.979722	0	2		-0.00787267	cluster 2
	0.967449	0	20	1		0.971473	0.00747461	7		0.123545	cluster 2
	0.973419	0.00452067	20	6		0.971804	0.00593171	7		0.0844046	cluster 2
	0.974895	0	20	1		0.974092	0.00213814	5		0.093743	cluster 2
	0.97186	0.00184097	20	5		0.989334	0.0247195	9		0.011748	cluster 2
	0.988924	0.0245661	21	9		0.950613	0	1		-0.111385	cluster 2
	0.999272	0	21	4		0.99941	0	4		0.00558523	cluster 2
	0.954001	0	21	1		0.959496	0	1		0.000510043	cluster 2
	0.993075	0.0138242	21	8		0.992462	0.0136502	8		-0.0388688	cluster 2
	0.960989	0	21	1		0.98698	0	2		0.0396076	cluster 2
	0.986107	0	21	2		0.967299	0.00830599	7		-0.0912995	cluster 2
	0.965114	0	21	1		0.965169	0	1		0.04759	cluster 2
	0.966927	0	21	1		0.975942	0.0108609	7		-0.0710715	cluster 2
	0.972542	0.00896861	21	7		0.982186	0	2		0.0458538	cluster 2
	0.970194	0.00513607	21	7		0.974664	0.00844722	7		-0.126907	cluster 2
	0.97099	0	21	1		0.975983	0	1		0.0116294	cluster 2
	0.980832	0	21	2		0.978162	0.00470408	6		0.0654421	cluster 2
	0.974935	0.00347457	21	6		0.974049	0.00261767	5		-0.0842201	cluster 2
	0.999166	0	21	4		0.971806	0	1		0.112836	cluster 2
	0.988341	0.0234197	21	9		0.989298	0.0245961	9		0.0128125	cluster 2
	0.986654	0	21	2		0.999326	0	4		0.153358	cluster 2
	0.991925	0.0148916	21	8		0.955792	0	1		-0.0393198	cluster 2
	0.976955	0	21	1		0.987741	0	2		0.0686924	cluster 2
	0.976493	0.00807036	21	7		0.980376	0	2		0.0173304	cluster 2
	0.969092	0.00795331	21	7		0.978317	0.00974467	7		-0.0770901	cluster 2
	0.975902	0	21	1		0.970707	0.0116723	7		-0.0194802	cluster 2
	0.974379	0.0031485	21	6		0.969879	0.0083408	7		0.10518	cluster 2
	0.972306	0	21	1		0.973248	0	1		-0.0483885	cluster 2
	0.973883	0	21	1		0.97213	0.00543343	7		0.0624944	cluster 2
	0.989069	0.0241381	21	9		0.971855	0	1		0.0393808	cluster 2
	0.999003	0	21	3						0.0342227	cluster 2
	0.957008	0	21	1						-0.0818453	cluster 2
	0.991741	0.0136223	21	8						0.0406256	cluster 2
	0.984916	0	21	2						-0.0592358	cluster 2
	0.960962	0	21	1						0.00289853	cluster 2
	0.983214	0	21	2						-0.0201718	cluster 2
	0.971315	0.0084381	21	7						0.133164	cluster 2
	0.975991	0.00763914	21	7						-0.0363266	cluster 2
	0.97864	0.00326872	21	6						0.0399224	cluster 2
	0.966459	0	21	1						0.0203224	cluster 2
	0.971243	0.00290665	21	5						0.0486596	cluster 2
	0.970354	0.0019507	21	5						-0.0209762	cluster 2
	0.988603	0.0237044	21	9						0.023508	cluster 2
	0.999214	0	21	4						-0.0522166	cluster 2
	0.957728	0	21	1						0.040271	cluster 2
	0.991999	0.0141836	21	8						-0.0163244	cluster 2
	0.986306	0	21	2						0.128665	cluster 2
	0.968436	0	21	1						0.0511019	cluster 2
	0.975599	0.00980824	21	7						0.0534842	cluster 2
	0.981435	0	21	2						0.0666654	cluster 2
	0.974352	0	21	1						-0.0489178	cluster 2
	0.9783	0.00391718	21	6						0.000506931	cluster 2
	0.975239	0.00246514	21	6						-0.0320944	cluster 2
	0.988804	0.0236477	21	9						0.0132201	cluster 2
	0.999346	0	21	4						-0.0187933	cluster 2
	0.955705	0	21	1						0.142227	cluster 2
	0.992787	0.0135117	21	8						-0.0294583	cluster 2
	0.987919	0	21	2						0.0511538	cluster 2
	0.980641	0	21	2						0.0635753	cluster 2
	0.967204	0.00770022	21	7						-0.0829417	cluster 2
	0.968825	0	21	1						0.0153467	cluster 2
	0.970987	0	21	1						-0.0466492	cluster 2
	0.989003	0.0244911	22	9						0.0469051	cluster 2
	0.9991	0	22	3						0.0787258	cluster 2
	0.9508	0	22	1						0.0388726	cluster 2
	0.993014	0.0137537	22	8						-0.104838	cluster 2
	0.986205	0	22	2						-0.0817365	cluster 2
	0.980465	0	22	2						0.0470084	cluster 2
	0.973423	0.0083819	22	7						-0.00679678	cluster 2
	0.974901	0.00720222	22	7						0.0635047	cluster 2
	0.979357	0.00270263	22	6						-0.0499468	cluster 2
	0.960802	0	22	1						-0.0281405	cluster 2
	0.975096	0	22	1						0.0305102	cluster 2
	0.970067	0	22	1						-0.0289429	cluster 2
	0.967067	0	22	1						-0.00714156	cluster 2
	0.96595	0	22	1						-0.00761948	cluster 2
	0.988334	0.0237413	22	9						0.0569805	cluster 2
	0.999285	0	22	4						-0.0412951	cluster 2
	0.985184	0	22	2						0.020013	cluster 2
	0.991956	0.0152155	22	8						0.0503486	cluster 2
	0.969631	0.0108459	22	7						-0.102951	cluster 2
	0.975234	0.00811599	22	7						-0.0472271	cluster 2
	0.979829	0	22	2						0.00350142	cluster 2
	0.977316	0.00464938	22	6						-0.0934304	cluster 2
	0.972523	0.00220503	22	5						-0.0310101	cluster 2
	0.97381	0	22	1						-0.0427623	cluster 2
	0.976228	0	22	1						0.10921	cluster 2
	0.989146	0.0245627	22	9						-0.0191497	cluster 2
	0.999001	0	22	3						-0.0982342	cluster 2
	0.991995	0.0134757	22	8						-0.0272638	cluster 2
	0.962863	0	22	1						0.144818	cluster 2
	0.972644	0.0117157	22	7						0.00436495	cluster 2
	0.978624	0.00335723	22	6						0.0392225	cluster 2
	0.974829	0.00698901	22	7						0.0147253	cluster 2
	0.973833	0	22	1						-0.0549433	cluster 2
	0.969565	0.00190805	22	5						0.0888708	cluster 2
	0.989194	0.0238074	22	9						-0.0134968	cluster 2
	0.999074	0	22	3						-0.0508388	cluster 2
	0.957262	0	22	1						-0.000571154	cluster 2
	0.991519	0.013663	22	8						-0.0377106	cluster 2
	0.98762	0	22	2						0.0282145	cluster 2
	0.965954	0	22	1						-0.0210108	cluster 2
	0.975904	0.0094931	22	7						-0.00916671	cluster 2
	0.981825	0	22	2						-0.0484373	cluster 2
	0.979057	0.00439086	22	6						-0.0238489	cluster 2
	0.968574	0.00231749	22	5						-0.0382264	cluster 2
	0.988793	0.0233763	22	9						0.0504818	cluster 2
	0.999161	0	22	4						-0.12058	cluster 2
	0.956732	0	22	1						-0.0640571	cluster 2
	0.992243	0.0136895	22	8						0.0572467	cluster 2
	0.987909	0	22	2						-0.01254	cluster 2
	0.967964	0.0120131	22	7						-0.0485671	cluster 2
	0.977901	0.00969605	22	7						0.0011067	cluster 2
	0.981487	0	22	2						-0.0428533	cluster 2
	0.978421	0	22	2						0.0506285	cluster 2
	0.971794	0.00305581	22	5						0.000382467	cluster 2
	0.968447	0	22	1						-0.107653	cluster 2
	0.973037	0	22	1						-0.0742561	cluster 2
	0.989195	0.0246843	23	9						0.0322252	cluster 2
	0.999344	0	23	4						-0.0385431	cluster 2
	0.950925	0	23	1						0.0107624	cluster 2
	0.960225	0	23	1						-0.026138	cluster 2
	0.992761	0.0136213	23	8						-0.0558716	cluster 2
	0.985805	0	23	2						-0.100807	cluster 2
	0.968146	0.00766066	23	7						-0.0832393	cluster 2
	0.975186	0.00854662	23	7						0.108752	cluster 2
	0.973004	0.00632415	23	7						0.0198526	cluster 2
	0.971251	0.00226349	23	5						-0.111327	cluster 2
	0.988711	0.0240988	23	9						-0.0512058	cluster 2
	0.999159	0	23	4						-0.0417266	cluster 2
	0.98619	0	23	2						-0.0708542	cluster 2
	0.992204	0.014995	23	8						-0.0171067	cluster 2
	0.969611	0.012126	23	7						0.0297006	cluster 2
	0.974807	0.00853015	23	7						-0.0633308	cluster 2
	0.977688	0	23	1						0.0390511	cluster 2
	0.978662	0.00500692	23	6						-0.0605785	cluster 2
	0.977384	0	23	1						0.0775843	cluster 2
	0.972635	0.00265144	23	5						-0.0455365	cluster 1
	0.969754	0	23	1						-0.0101536	cluster 1
	0.973552	0	23	1						-0.0401136	cluster 1
	0.989	0.0245012	23	9						0.0931081	cluster 1
	0.99918	0	23	4						-0.104984	cluster 1
	0.956812	0	23	1						-0.0501234	cluster 1
	0.992398	0.0137257	23	8						-0.0468802	cluster 1
	0.957871	0	23	1						0.0864254	cluster 1
	0.964887	0	23	1						-0.00723453	cluster 1
	0.968972	0.00325061	23	5						-0.0657675	cluster 1
	0.989175	0.0243948	23	9						0.0724771	cluster 1
	0.999333	0	23	4						0.0763667	cluster 1
	0.987753	0	23	2						-0.0479513	cluster 1
	0.992126	0.0136065	23	8						-0.0374355	cluster 1
	0.956578	0	23	1						-0.0315735	cluster 1
	0.979172	0	23	2						0.0619499	cluster 1
	0.975992	0.00986112	23	7						0.178529	cluster 1
	0.979868	0.00388372	23	6						-0.0185018	cluster 1
	0.972778	0.0072705	23	7						-0.00648921	cluster 1
	0.974126	0.00299997	23	5						-0.0140694	cluster 1
	0.975995	0	23	1						0.0489106	cluster 1
	0.966479	0	23	1						0.00441795	cluster 1
	0.988708	0.0242089	23	9						-0.00720992	cluster 1
	0.999495	0	23	4						0.135931	cluster 1
	0.956031	0	23	1						0.0177566	cluster 1
	0.988153	0	23	2						0.055837	cluster 1
	0.968081	0.0117555	23	7						0.00131593	cluster 1
	0.967555	0	23	1						0.115817	cluster 1
	0.977492	0.00914037	23	7						-0.049492	cluster 1
	0.972822	0.00485891	23	6						0.0495421	cluster 1
	0.972698	0	23	1						-0.0347735	cluster 1
	0.974467	0	23	1						0.0519821	cluster 1
	0.989966	0.0254457	24	9						-0.00288157	cluster 1
	0.992873	0.0146238	24	8						0.00515433	cluster 1
	0.999359	0	24	4						-0.00400807	cluster 1
	0.951431	0	24	1						0.02111	cluster 1
	0.959619	0	24	1						-0.0749728	cluster 1
	0.966216	0.00765231	24	7						-0.00853094	cluster 1
	0.965271	0	24	1						0.0148435	cluster 1
	0.965926	0	24	1						0.0585749	cluster 1
	0.973805	0.00940805	24	7						-0.040944	cluster 1
	0.968517	0	24	1						-0.103013	cluster 1
	0.972405	0.00698217	24	7						0.143606	cluster 1
	0.978175	0.00323724	24	6						-0.00499832	cluster 1
	0.975377	0.00375457	24	6						-0.0414062	cluster 1
	0.976566	0	24	1						0.0179062	cluster 1
	0.989561	0.0245622	24	9						-0.0261028	cluster 1
	0.999055	0	24	3						0.00759133	cluster 1
	0.991726	0.0140965	24	8						-0.0194643	cluster 1
	0.986465	0	24	2						0.0148	cluster 1
	0.969158	0.0119377	24	7						-0.0578129	cluster 1
	0.974034	0.00617232	24	6						-0.0441293	cluster 1
	0.976363	0.00428505	24	6						-0.0393375	cluster 1
	0.969254	0.00555729	24	7						-0.0408773	cluster 1
	0.970903	0	24	1						0.0311725	cluster 1
	0.989192	0.0246373	24	9						0.0126297	cluster 1
	0.99918	0	24	4						0.0580224	cluster 1
	0.955434	0	24	1						-0.0310559	cluster 1
	0.992761	0.0136747	24	8						0.055972	cluster 1
	0.957809	0	24	1						0.0151438	cluster 1
	0.973024	0.00590028	24	7						-0.0638422	cluster 1
	0.976504	0.00270578	24	6						-0.0454264	cluster 1
	0.972843	0.0011346	24	5						0.0132094	cluster 1
	0.989239	0.0242846	24	9						-0.0325769	cluster 1
	0.999225	0	24	4						-0.0400954	cluster 1
	0.987766	0	24	2						0.0118284	cluster 1
	0.992233	0.0137019	24	8						-0.0760816	cluster 1
	0.955656	0	24	1						-0.0630901	cluster 1
	0.959198	0	24	1						0.0516104	cluster 1
	0.974473	0.0103723	24	7						-0.0237014	cluster 1
	0.96718	0.0062337	24	7						0.0193912	cluster 1
	0.982491	0	24	2						-0.0438096	cluster 1
	0.973182	0.00708062	24	7						-0.0361016	cluster 1
	0.978574	0.0034977	24	6						-0.0350693	cluster 1
	0.975889	0	24	1						-0.000146125	cluster 1
	0.973809	0.00274024	24	5						0.0165775	cluster 1
	0.971246	0	24	1						0.0202477	cluster 1
	0.98888	0.0239527	24	9						-0.0719613	cluster 1
	0.999131	0	24	3						0.0583652	cluster 1
	0.955794	0	24	1						0.000417176	cluster 1
	0.992566	0.0136876	24	8						-0.0110169	cluster 1
	0.986241	0	24	2						-0.0901731	cluster 1
	0.980912	0	24	2						0.081702	cluster 1
	0.9691	0.0112764	24	7						-0.0048866	cluster 1
	0.976842	0.0102748	24	7						-0.0248444	cluster 1
	0.971693	0.00647081	24	7						-0.0386459	cluster 1
	0.972792	0	24	1						0.0011083	cluster 1
	0.990201	0.0257203	25	9						0.0492709	cluster 1
	0.999257	0	25	4						-0.0463349	cluster 1
	0.99287	0.0142522	25	8						-0.00679175	cluster 1
	0.959519	0	25	1						-0.068233	cluster 1
	0.973773	0.00997885	25	7						-0.00844642	cluster 1
	0.980248	0.00449413	25	6						-0.0698877	cluster 1
	0.971773	0.00766066	25	7						0.0589017	cluster 1
	0.973269	0.00547508	25	6						0.0188418	cluster 1
	0.977815	0	25	1						0.034496	cluster 1
	0.975171	0	25	1						-0.0191934	cluster 1
	0.965287	0	25	1						-0.023094	cluster 1
	0.989861	0.0258622	25	9						-0.0625685	cluster 1
	0.999355	0	25	4						-0.00180146	cluster 1
	0.951153	0	25	1						0.0591713	cluster 1
	0.992781	0.0146667	25	8						-0.0476049	cluster 1
	0.958103	0	25	1						0.05239	cluster 1
	0.985248	0	25	2						-0.101295	cluster 1
	0.969619	0.0120206	25	7						0.117387	cluster 1
	0.974601	0.00723152	25	7						-0.0117432	cluster 1
	0.969387	0.00642993	25	7						-0.0412483	cluster 1
	0.977491	0.00406644	25	6						-0.0149507	cluster 1
	0.975987	0.0014095	25	5						0.02879	cluster 1
	0.968002	0	25	1						0.0331486	cluster 1
	0.974648	0	25	1						0.0159203	cluster 1
	0.989557	0.0249655	25	9						-0.0389077	cluster 1
	0.999067	0	25	3						-0.0233498	cluster 1
	0.952223	0	25	1						0.0518646	cluster 1
	0.99262	0.0138966	25	8						0.0152997	cluster 1
	0.9865	0	25	2						0.0171023	cluster 1
	0.957693	0	25	1						0.0256263	cluster 1
	0.981288	0	25	2						-0.00790356	cluster 1
	0.979722	0	25	2						0.0399652	cluster 1
	0.971473	0.00747461	25	7						-0.0196263	cluster 1
	0.971804	0.00593171	25	7						0.0606022	cluster 1
	0.974092	0.00213814	25	5						-0.107365	cluster 1
	0.989334	0.0247195	25	9						0.119721	cluster 1
	0.950613	0	25	1						-0.00530913	cluster 1
	0.99941	0	25	4						0.0333025	cluster 1
	0.959496	0	25	1						-0.00696047	cluster 1
	0.992462	0.0136502	25	8						-0.0389387	cluster 1
	0.98698	0	25	2						-0.0423868	cluster 1
	0.967299	0.00830599	25	7						-0.0162066	cluster 1
	0.965169	0	25	1						0.00879134	cluster 1
	0.975942	0.0108609	25	7						-0.00727129	cluster 1
	0.982186	0	25	2						-0.0132619	cluster 1
	0.974664	0.00844722	25	7						0.0247592	cluster 1
	0.975983	0	25	1						-0.00954039	cluster 1
	0.978162	0.00470408	25	6						0.0169209	cluster 1
	0.974049	0.00261767	25	5						0.133382	cluster 1
	0.971806	0	25	1						-0.0551589	cluster 1
	0.989298	0.0245961	25	9						0.0230071	cluster 1
	0.999326	0	25	4						-0.0262085	cluster 1
	0.955792	0	25	1						0.0277194	cluster 1
	0.987741	0	25	2						-0.0100365	cluster 1
	0.980376	0	25	2						-0.0237173	cluster 1
	0.978317	0.00974467	25	7						0.0192815	cluster 1
	0.970707	0.0116723	25	7						0.0213254	cluster 1
	0.969879	0.0083408	25	7						0.0108617	cluster 1
	0.973248	0	25	1						-0.000469207	cluster 1
	0.97213	0.00543343	25	7						0.0514454	cluster 1
	0.971855	0	25	1						0.0100598	cluster 1
										0.0286309	cluster 1
										-0.0141897	cluster 1
										0.0637587	cluster 1
										-0.00985534	cluster 1
										-0.0480114	cluster 1
										-0.0118539	cluster 1
										0.00555301	cluster 1
										-0.00648562	cluster 1
										0.014393	cluster 1
										0.00811234	cluster 1
										0.12304	cluster 1
										-0.0587974	cluster 1
										0.0199544	cluster 1
										0.0327229	cluster 1
										-0.00481884	cluster 1
										0.00814956	cluster 1
										0.0250966	cluster 1
										0.0304397	cluster 1
										0.0178705	cluster 1
										0.0470659	cluster 1
										-0.0735569	cluster 1
										-0.0408349	cluster 1
										-0.0172371	cluster 1
										0.0624153	cluster 1
										-0.0147083	cluster 1
										0.0244111	cluster 1
										0.031599	cluster 1
										-0.0462257	cluster 1
										-0.025867	cluster 1
										-0.000431876	cluster 1
										0.00810097	cluster 1
										0.00662057	cluster 1
										0.0285208	cluster 1
										0.117471	cluster 1
										-0.00850713	cluster 1
										0.0295495	cluster 1
										-0.00617184	cluster 1
										0.00299462	cluster 1
										0.0265308	cluster 1
										0.0824354	cluster 1
										0.0174863	cluster 1
										0.0563999	cluster 1
										-0.0521338	cluster 1
										-0.0395403	cluster 1
										-0.041059	cluster 1
										-0.0176546	cluster 1
										0.0151481	cluster 1
										-0.0176092	cluster 1
										0.0319976	cluster 1
										0.0369099	cluster 1
										-0.044965	cluster 1
										-0.0241401	cluster 1
										-0.0249121	cluster 1
										0.0234861	cluster 1
										0.0659445	cluster 1
										0.00950948	cluster 1
										3.59706e-05	cluster 1
										0.0229413	cluster 1
										-0.0103076	cluster 1
										-0.0565904	cluster 1
										0.152536	cluster 1
										0.0322447	cluster 1
										-0.0306671	cluster 1
										0.0357453	cluster 1
										-0.0821288	cluster 1
										0.0153378	cluster 1
										-0.0342982	cluster 1
										-0.013189	cluster 1
										0.0185066	cluster 1
										0.041969	cluster 1
										-0.0433536	cluster 1
										-0.0181726	cluster 1
										-0.0170056	cluster 1
										0.0358638	cluster 1
										0.0351365	cluster 1
										0.0354922	cluster 1
										0.0042032	cluster 1
										0.0295733	cluster 1
										-0.025335	cluster 1
										0.0422188	cluster 1
										0.00606216	cluster 1
										-0.0181737	cluster 1
										0.0427516	cluster 1
										0.00379938	cluster 1
										0.011563	cluster 1
										0.0257543	cluster 1
										-0.0274382	cluster 1
										0.0864482	cluster 1
										-0.0243432	cluster 1
										0.013477	cluster 1
										-0.0205056	cluster 1
										0.00147805	cluster 1
										0.0588565	cluster 1
										-0.0140325	cluster 1
										0.0732103	cluster 1
										0.0320735	cluster 1
										-0.0428527	cluster 1
										-0.0122179	cluster 1
										0.0734613	cluster 1
										-0.0159537	cluster 1
										0.0439043	cluster 1
										0.0695239	cluster 1
										0.00399809	cluster 1
										-0.02497	cluster 1
										-0.0372383	cluster 1
										-0.023063	cluster 1
										-0.0552931	cluster 1
										0.0312049	cluster 1
										0.00443461	cluster 1
										0.00991708	cluster 1
										0.0330429	cluster 1
										0.0781951	cluster 1
										-0.0514488	cluster 1
										-0.0244852	cluster 1
										-0.0204845	cluster 1
										0.0280277	cluster 1
										-0.0340249	cluster 1
										0.0311979	cluster 1
										0.0303348	cluster 1
										-0.00796836	cluster 1
										0.0186679	cluster 1
										0.0175988	cluster 1
										-0.00785255	cluster 1
										-0.0522459	cluster 1
										0.0239592	cluster 1
										-0.0159534	cluster 1
										0.0416826	cluster 1
										-0.00122036	cluster 1
										0.0269964	cluster 1
										-0.00956543	cluster 1
										0.00658317	cluster 1
										-0.0251381	cluster 1
										0.00261332	cluster 1
										-0.00912968	cluster 1
										-0.0512197	cluster 1
										-0.103414	cluster 1
										0.13029	cluster 1
										0.00310286	cluster 1
										0.0110507	cluster 1
										0.0329922	cluster 1
										0.0484033	cluster 1
										0.00243525	cluster 1
										-0.0408356	cluster 1
										0.116921	cluster 1
										0.00660585	cluster 1
										-0.0318106	cluster 1
										0.0391356	cluster 1
										-0.0476922	cluster 1
										0.016642	cluster 1
										-0.0107623	cluster 1
										0.0503388	cluster 1
										-0.0625195	cluster 1
										-0.0158974	cluster 1
										0.0364749	cluster 1
										-0.0591532	cluster 1
										-0.0495917	cluster 1
										-0.0187246	cluster 1
										0.0628881	cluster 1
										-0.0265781	cluster 1
										-0.00276245	cluster 1
										-0.0116468	cluster 1
										-0.0772113	cluster 1
										0.0542313	cluster 1
										0.00499691	cluster 1
										0.009092	cluster 1
										0.04407	cluster 1
										0.102848	cluster 1
										0.0123098	cluster 1
										0.0155067	cluster 1
										-0.109128	cluster 1
										0.00355833	cluster 1
										-0.0139826	cluster 1
										-0.0610946	cluster 1
										0.00608137	cluster 1
										0.0585671	cluster 1
										-0.0485068	cluster 1
										0.013255	cluster 1
										0.0178018	cluster 1
										0.0173482	cluster 1
										0.0206503	cluster 1
										0.0438469	cluster 1
										-0.0105658	cluster 1
										-0.0160481	cluster 1
										0.0158228	cluster 1
										-0.0797341	cluster 1
										-0.00813892	cluster 1
										-0.00636593	cluster 1
										0.0101089	cluster 1
										0.0797547	cluster 1
										-0.00514797	cluster 1
										0.0216704	cluster 1
										-0.0314383	cluster 1
										-0.0420551	cluster 1
										-0.00871662	cluster 1
										0.0262612	cluster 1

## Sheet: Fig. 6
	Fig. 6a (Monkey J)			Fig. 6a (Monkey C)			Fig. 6b (Monkey J)			Fig. 6b (Monkey C)
	distance_single_scale	distance_multiscale		distance_single_scale	distance_multiscale		cc_improvement	reduction_in_distance		cc_improvement	reduction_in_distance
	0.0350054	0.0182424		0.0237095	0.00865477		0.79842	1.18982		0.306912	-0.105141
	0.0236972	0.0176557		0.0258431	0.0126602		-0.253274	-0.221509		-0.21477	-0.311564
	0.0202299	0.0164753		0.0494706	0.0118246		-0.965792	-0.522548		1.69444	2.38627
	0.0333516	0.021205		0.0257551	0.00732973		0.0682287	0.582136		0.0772066	0.266585
	0.0338007	0.0162353		0.0279623	0.00775514		0.994077	1.29546		0.373399	0.463082
	0.0267821	0.0107932		0.0262054	0.0261957		1.39481	1.08792		-1.98151	-1.76432
	0.0229051	0.011475		0.0308031	0.00189832		1.02619	0.487825		1.15869	1.42227
	0.0264821	0.0106781		0.0400104	0.00340163		1.00503	1.06359		1.69396	2.27187
	0.0194785	0.0155844		0.0350174	0.0126843		0.251804	-0.504183		-1.54275	0.69753
	0.0199384	0.0129926		0.0345764	0.0179592		0.73618	-0.102478		-1.06617	0.0671749
	0.0256699	0.0146875		0.0294352	0.0107178		0.0203869	0.428888		0.846644	0.298787
	0.0242181	0.0160703		0.0294312	0.00896974		0.536837	0.0557499		-0.195479	0.491123
	0.0230954	0.0160055		0.0270364	0.0114492		-0.705733	-0.083497		-0.112601	-0.046423
	0.0226898	0.020504		0.0284622	0.00524863		0.79229	-0.729058		-0.0623137	0.794631
	0.0224417	0.0135549		0.0272887	0.0100051		-0.87855	0.153034		0.265802	0.140673
	0.0304202	0.0136278		0.0353893	0.0123799		2.0829	1.19369		-1.94449	0.772114
	0.0260378	0.0103076		0.0217331	0.014491		1.31783	1.05387		-2.26633	-0.966719
	0.0313784	0.0094385		0.0267962	0.0188067		0.783051	1.87129		-2.12023	-0.884295
	0.0287326	0.010736		0.0202208	0.013253		1.17902	1.35221		-2.09892	-0.996984
	0.029033	0.0118427		0.0204313	0.0174638		0.855555	1.24607		-2.58526	-1.43813
	0.0212943	0.0106902		0.0209131	0.00568867		0.227817	0.379089		0.0614114	-0.0864231
	0.0206014	0.0100988		0.0258462	0.0105973		0.345336	0.365726		-0.274973	-0.0837175
	0.0185809	0.0121598		0.0240203	0.0178358		0.946958	-0.171534		-1.44268	-1.08335
	0.0208444	0.0151193		0.0243886	0.00570428		-0.341598	-0.26315		0.849671	0.295136
	0.0406411	0.0104672		0.021406	0.0033173		1.63654	2.95519		0.0280827	0.229456
	0.0131535	0.0139366		0.0218452	0.00606458		0.0530807	-1.11987		-0.11959	-0.025089
	0.00812184	0.0121619		0.0185471	0.00548286		-0.820361	-1.54861		-0.948633	-0.324651
	0.00847685	0.0129348		0.0213668	0.00676745		-1.34398	-1.60362		-0.724037	-0.155354
	0.0125487	0.0116857		0.0153138	0.00448561		0.563978	-0.903179		-0.893877	-0.571241
	0.0106752	0.012669		0.0170101	0.00411746		-0.535345	-1.27925		-0.992945	-0.343575
	0.0238478	0.0135577		0.0172307	0.0123656		-0.399418	0.337762		-1.7316	-1.22886
	0.0245583	0.0139432		0.0175904	0.0129732		-1.3832	0.380532		-0.379492	-1.25621
	0.0212619	0.0181595		0.019951	0.0116778		-0.166349	-0.608412		0.245194	-0.853011
	0.0208005	0.0137534		0.0187642	0.00830499		-1.24257	-0.0891407		0.517025	-0.611934
	0.0202964	0.0149063		0.0215369	0.0132439		-0.574202	-0.307254		1.49818	-0.850827
	0.0160648	0.00979157		0.0204849	0.00492703		-0.177562	-0.191008		0.717473	-0.0496524
	0.0154374	0.00909685		0.0219322	0.00649649		1.10768	-0.18214		0.612534	-0.0631169
	0.0134128	0.00828495		0.025536	0.00512312		-0.223708	-0.34178		1.22601	0.48577
	0.0196544	0.0104944		0.022155	0.00544082		1.30295	0.188993		0.511911	0.0778671
	0.025863	0.0104653		0.0177716	0.00390254		2.11692	1.0101		0.151117	-0.235891
	0.0172799	0.0116905		0.0227152	0.00984095		-0.840048	-0.281025		-0.124904	-0.345608
	0.0229963	0.0111459		0.0166448	0.00871568		1.81822	0.543153		-0.0546151	-0.890962
	0.0236669	0.0106798		0.0208326	0.00855429		0.698797	0.692789		0.467598	-0.411323
	0.0199133	0.0130953		0.0185131	0.00574524		0.366946	-0.119289		1.41877	-0.357336
	0.0261644	0.0100906		0.0179729	0.00808192		0.337582	1.0991		0.239401	-0.674603
	0.0193687	0.0139077		0.0336267	0.00339574		-0.322576	-0.297929		0.522475	1.56852
	0.0414863	0.0169684		0.0187151	0.00490183		1.3401	2.21065		-0.251591	-0.242045
	0.0235992	0.0113283		0.0419305	0.00373202		0.466037	0.598507		1.72603	2.44719
	0.0259828	0.0152136		0.0473987	0.00764059		-0.542509	0.400826		0.189278	2.61919
	0.0381961	0.0167545		0.0410011	0.00406366		0.335123	1.80569		0.892611	2.30813
	0.0406281	0.0244166		0.0454775	0.0168087		-0.0683087	1.11723		-0.371303	1.39624
	0.0405796	0.0254185		0.0203263	0.017327		0.395139	0.978953		-0.713522	-1.43462
	0.0372719	0.0188069		0.0417606	0.0140311		-0.0530953	1.41387		0.24849	1.29266
	0.0458536	0.0236664		0.018554	0.0156131		0.778596	1.90385		-0.888892	-1.44107
	0.0390234	0.0207839		0.020577	0.0106773		0.788084	1.38418		-0.0098609	-0.673649
	0.0260587	0.0229069		0.0292093	0.00264537		-2.08961	-0.601902		0.778823	1.16412
	0.0402816	0.0281149		0.0299814	0.00910281		-0.0777737	0.584779		1.06116	0.53713
	0.0339285	0.0276454		0.0259127	0.00786928		-0.0391208	-0.189708		0.381043	0.224463
	0.0195681	0.0337661		0.0297628	0.00616736		-1.26807	-2.88576		0.374616	0.836753
	0.0316884	0.0261548		0.0270905	0.00788184		0.0996178	-0.288366		0.416138	0.35297
	0.017984	0.0106819		0.0402252	0.0126757		-0.37936	-0.0555747		0.49296	1.27281
	0.0234616	0.0110588		0.0259575	0.0146551		0.00664697	0.615864		0.842394	-0.518945
	0.0208297	0.0115256		0.0348411	0.00897106		-0.0204231	0.207962		1.27076	1.08759
	0.0172485	0.011427		0.0369835	0.0300723		1.14776	-0.250466		-0.989587	-1.00322
	0.0167566	0.0106867		0.028813	0.0373221		-0.35455	-0.217774		-1.99028	-2.70379
	0.0195336	0.022729		0.0166289	0.00282087		-1.39678	-1.43741		0.935998	-0.242625
	0.0303846	0.032278		0.0167723	0.00564721		-1.16436	-1.26603		1.19686	-0.538501
	0.0185647	0.0326188		0.0170337	0.00575842		-0.876207	-2.86681		0.348048	-0.52194
	0.0350821	0.0204115		0.0374215	0.00516136		-0.758064	0.914397		0.5536	1.79231
	0.0349642	0.0192378		0.0363694	0.00562222		0.426451	1.05337		0.0889355	1.62545
	0.0203335	0.0166969		0.0239995	0.00633859		-0.266554	-0.538084		-0.0402821	0.182273
	0.0315635	0.0158151		0.0244211	0.00610878		1.92354	1.05626		0.793061	0.254115
	0.0240014	0.0181949		0.0261799	0.00959801		1.282	-0.252449		1.2112	0.0632804
	0.0311633	0.0209571		0.0264478	0.00446733		0.679591	0.326708		1.52188	0.658646
	0.021589	0.0213953		0.0267946	0.00403139		-2.67192	-0.991287		0.882736	0.74497
	0.0135325	0.0113289		0.0195569	0.00410561		-0.329804	-0.726709		0.18167	-0.0614063
	0.0147557	0.0107672		0.0295597	0.0149647		-0.240258	-0.491752		-0.246208	-0.15584
	0.0109646	0.0117994		0.0211231	0.0165357		-2.29736	-1.12669		-1.30499	-1.25949
	0.0125555	0.0100181		0.0225294	0.0158159		-0.311658	-0.682766		1.715	-1.02502
	0.011897	0.0100721		0.0218863	0.0227768		-0.614774	-0.776561		-1.41087	-1.8636
	0.012065	0.0117416		0.0248314	0.0051448		-0.892141	-0.974226		0.355264	0.405677
	0.0130465	0.0107817		0.0301246	0.0050181		-0.70162	-0.718656		1.57921	1.00339
	0.0117044	0.0100683		0.0310075	0.00585953		-0.735527	-0.801418		1.21376	1.00796
	0.0117676	0.00999273		0.0267209	0.00479458		-0.73893	-0.783145		0.80481	0.652677
	0.0108388	0.0100934		0.0285045	0.00488303		-0.94228	-0.918661		0.497152	0.839617
	0.0129107	0.0127467		0.0147448	0.00723275		-1.09378	-0.995205		-0.513512	-0.936952
	0.0269338	0.0215537		0.0141599	0.00407464		-0.502655	-0.308573		-0.708116	-0.65318
	0.027341	0.0121095		0.0332376	0.00856942		0.711492	0.988224		1.14323	0.955054
	0.0228421	0.0206339		0.0153	0.00165912		-0.86199	-0.726108		0.0390318	-0.261061
	0.0179469	0.0168337		0.0149166	0.00586918		-1.14866	-0.870259		-0.78572	-0.767638
	0.0218311	0.0149315		0.0184435	0.00683535		0.773642	-0.108557		-0.370374	-0.485231
	0.0248415	0.0160226		0.0174773	0.0131343		1.40583	0.144102		-1.55719	-1.28645
	0.0154214	0.0205343		0.0259383	0.0135994		-1.26514	-1.68982		-0.518205	-0.40464
	0.0292435	0.0216334		0.0205176	0.0114428		0.0625575	-0.0150234		-0.894998	-0.764617
	0.0186587	0.0193312		0.0202537	0.013684		-0.855818	-1.10532		-0.191775	-1.04089
	0.020761	0.0161894		0.0202837	0.00594906		-1.07732	-0.415009		-0.6327	-0.184544
	0.0247307	0.0137376		0.021432	0.00383243		1.46494	0.430298		-0.249146	0.17551
	0.0168737	0.0161583		0.0207404	0.00783362		-1.4697	-0.922613		-0.347802	-0.342021
	0.0165921	0.0142665		0.0211851	0.00742006		-1.61387	-0.710659		-0.0509414	-0.24737
	0.0213196	0.0133667		0.019589	0.00858948		1.44168	0.0300981		-0.303598	-0.552347
	0.0140476	0.00656466		0.0231009	0.00659646		0.236479	-0.400989		0.777486	0.758762
	0.0162166	0.00719308		0.0223337	0.00563395		-0.261719	-0.22941		-0.18512	0.778455
	0.0361193	0.00618337		0.0305235	0.00761261		-0.0125692	2.09966		0.590775	1.40489
	0.0253567	0.00654185		0.0299064	0.0148117		1.33819	0.861069		-0.515581	0.61658
	0.0218456	0.00736546		0.0368262	0.0075089		0.795436	0.378305		0.897096	2.05102
	0.0106724	0.00826832		0.0135009	0.0142883		-0.916388	-0.96664		-1.01897	-0.985233
	0.0127061	0.00793972		0.0152626	0.0136326		-0.511325	-0.703542		-0.695734	-0.741425
	0.0127821	0.00741084		0.0215719	0.013434		-1.01413	-0.636181		-0.561976	-0.0850531
	0.0154242	0.00792328		0.0172809	0.0264528		-0.280595	-0.39899		-1.78234	-1.83085
	0.0101955	0.00702796		0.0178916	0.0146941		-0.944494	-0.881614		-0.580527	-0.583323
	0.011696	0.00813942		0.0307703	0.00970245		-0.586886	-0.83828		0.635505	1.21901
	0.0134074	0.00834258		0.0177411	0.00806772		-0.541546	-0.670307		0.0875707	0.0698074
	0.0166303	0.0086009		0.0186485	0.0141567		-0.384556	-0.340128		0.207174	-0.452793
	0.0317069	0.00776553		0.0263682	0.00988136		0.463476	1.43203		1.84111	0.756986
	0.0179951	0.0094923		0.018852	0.00820263		-0.715431	-0.287405		1.28249	0.168235
	0.0291324	0.0187547		0.0233423	0.0105727		-0.510711	-0.0785975		-0.00790467	0.382079
	0.0325374	0.0201672		0.0215886	0.0124845		-1.45375	0.143314		2.20089	0.0123861
	0.04142	0.0173209		0.0276541	0.0108643		-1.04754	1.4496		0.430627	0.787536
	0.0387341	0.0207086		0.0261281	0.00839261		-1.03851	0.773171		0.731089	0.882916
	0.0374289	0.0139157		0.0310012	0.0105119		0.80027	1.38433		1.30709	1.16066
	0.0186486	0.00801575		0.0215167	0.00948694		1.4608	-0.0501813		-0.0775628	0.307457
	0.0188125	0.00967174		0.0303078	0.0267539		1.50909	-0.216362		-0.241069	-0.547378
	0.0189082	0.00682683		0.0308385	0.0122117		-0.735389	0.11115		0.267719	0.972806
	0.0200105	0.00802972		0.028418	0.0118993		1.53246	0.0999466		1.16081	0.760198
	0.0253306	0.0104445		0.0363623	0.0294035		1.57308	0.42352		-0.770274	-0.203979
	0.0214245	0.015977		0.0271255	0.0110384		-0.818983	-0.627682		1.44247	0.716671
	0.0222337	0.0141073		0.0221954	0.00905207		1.2968	-0.32933		0.642353	0.419766
	0.0235198	0.0147936		0.0220622	0.00961447		0.969618	-0.262518		0.181175	0.349615
	0.0186575	0.01474		0.0209494	0.00690939		-0.601741	-0.798089		0.341865	0.510207
	0.0225633	0.0161782		0.0219865	0.012444		0.181674	-0.523268		1.28119	0.0566069
	0.0192812	0.0149096		0.0327818	0.0150843		1.04654	-0.747509		1.5842	0.879092
	0.0192939	0.0147317		0.0305058	0.0307765		-0.55131	-0.726286		-1.04437	-0.933119
	0.0186318	0.0104663		0.0297213	0.0361963		0.190416	-0.324979		-1.31415	-1.55885
	0.0216689	0.0121557		0.0376448	0.0453965		0.946487	-0.17488		-1.05265	-1.68762
	0.0414536	0.0173046		0.0384555	0.0331676		1.07012	1.45516		-0.542905	-0.372501
	0.0391306	0.0131555		0.0357817	0.0181721		0.633986	1.65853		0.165331	0.870224
	0.014675	0.0117415		0.0307164	0.0159602		-0.894591	-0.907684		0.962845	0.582439
	0.0171821	0.00999194		0.0307805	0.0161316		-0.731756	-0.433597		0.459215	0.571613
	0.0413766	0.0116228		0.0368503	0.0173737		1.40475	2.07938		-0.0263896	1.05852
	0.0383973	0.0106956		0.0313751	0.0135288		1.28792	1.85083		1.4994	0.894093
	0.036093	0.00869125		0.0243906	0.0385609		0.409188	1.81742		-2.1977	-2.33498
	0.0310058	0.00802531		0.0302399	0.0433561		1.18741	1.32502		-0.906924	-2.22867
	0.0293093	0.00836373		0.0214625	0.0169728		0.319662	1.09838		-1.7955	-0.452994
	0.0367136	0.00806643		0.0226713	0.0113904		0.546979	1.95613		0.516182	0.231929
	0.0303396	0.00955006		0.0239667	0.0205953		0.274944	1.081		-1.34085	-0.565789
	0.0202972	0.00669768		0.0215334	0.0197999		0.806009	0.280232		-0.549939	-0.730981
	0.0157584	0.00567317		0.0249294	0.0206965		1.05905	-0.111172		-0.636442	-0.478905
	0.0166953	0.00572355		0.0201691	0.0185787		0.452224	-0.0124315		-0.115582	-0.745417
	0.0144157	0.00592871		0.0259106	0.0207339		0.857161	-0.289164		-1.02428	-0.383715
	0.0178184	0.00776697		0.0262196	0.0196649		0.643963	-0.114929		-0.623915	-0.24473
	0.00749618	0.00659259		0.0172938	0.0160927		-0.888839	-1.13375		-0.0907105	-0.784677
	0.0102318	0.00744914		0.0218221	0.00916603		-0.856175	-0.92447		1.28842	0.370627
	0.0102152	0.00753338		0.0219321	0.00812359		-0.995233	-0.935706		0.2229	0.486859
	0.00870869	0.0072748		0.0211999	0.0214918		-0.927252	-1.07469		-1.06224	-0.935261
	0.00977226	0.00804476		0.0251035	0.0123871		-1.06146	-1.04199		1.87915	0.376714
	0.00964862	0.00938701		0.0180647	0.00735867		-0.925347	-1.20525		0.410692	0.173949
	0.0102773	0.00983835		0.0157829	0.0112933		-0.901903	-1.1855		0.127392	-0.453014
	0.0103854	0.00900342		0.0184743	0.00646338		-0.875644	-1.08047		0.504508	0.305561
	0.0101752	0.0106025		0.0160574	0.0129833		-0.727298	-1.28198		-0.708163	-0.595774
	0.0114792	0.00957697		0.019056	0.00690066		-0.948688	-1.02253		0.790272	0.320121
	0.0247343	0.0101063		0.0208791	0.0227719		1.32127	0.394771		-1.02574	-1.09672
	0.0219336	0.00867494		0.0277738	0.026889		1.43996	0.242268		-0.852119	-0.816584
	0.0319114	0.00923482		0.0226447	0.02333		0.50867	1.29117		-1.09091	-0.974935
	0.0241551	0.0108294		0.0247431	0.0241418		0.935905	0.249733		-0.905519	-0.845181
	0.0248329	0.0132764		0.0238969	0.026217		0.914668	0.0526923		-1.63921	-1.13981
	0.0116484	0.00997485		0.0139142	0.00758214		-0.464378	-1.048		-0.146349	-0.267188
	0.0295438	0.00955248		0.0126868	0.00794015		1.20033	0.992096		-0.67477	-0.427086
	0.0332896	0.00739135		0.0123693	0.00657273		0.696379	1.64997		-0.286027	-0.321198
	0.0153677	0.00554272		0.0139729	0.00824878		-0.0479551	-0.140155		0.0396206	-0.328504
	0.0216072	0.0104726		0.0120667	0.00800087		1.27438	0.00569454		-0.561965	-0.495757
	0.042178	0.0195891		0.0311409	0.0325998		0.947562	1.2814		-1.5996	-1.05296
	0.0291032	0.016963		0.0523279	0.0319997		0.372784	0.117706		-0.564374	1.1444
	0.021909	0.0235801		0.0373943	0.0203116		-2.25966	-1.4205		0.119653	0.817084
	0.0268108	0.014891		0.0439247	0.0176803		0.399942	0.0931601		0.593861	1.7411
	0.0263842	0.0180781		0.0273846	0.0153568		0.352891	-0.309314		1.30717	0.307259
	0.0184517	0.00737645		0.0232212	0.0186375		-0.546009	-0.000903208		-0.601158	-0.443521
	0.0164427	0.00769589		0.0214814	0.0264093		-0.758226	-0.260234		-0.933348	-1.40283
	0.0269197	0.00884112		0.0230225	0.0259361		0.732303	0.779072		-0.627025	-1.19968
	0.0190744	0.00888451		0.0376288	0.0208147		-0.467918	-0.0995161		-0.516666	0.789993
	0.0198676	0.00828869		0.0223255	0.0323519		-0.635996	0.0551912		-0.987003	-1.91704
	0.0226512	0.0334296		0.0196919	0.00899956		-2.47567	-2.43481		0.846593	0.172576
	0.024667	0.036362		0.0173311	0.0117461		-1.74561	-2.5369		0.138266	-0.342536
	0.028951	0.0176547		0.023033	0.0157481		-0.0228628	0.0237117		-0.329194	-0.17109
	0.027272	0.018426		0.0179922	0.0110941		-1.1579	-0.249182		0.205419	-0.210103
	0.0301834	0.0184152		0.0154577	0.020853		-0.178644	0.076264		-2.61169	-1.44997
	0.0216149	0.0111786		0.020037	0.00749124		1.03962	-0.0720728		-0.267784	0.359505
	0.0223236	0.0197587		0.0209232	0.0332195		-2.62192	-0.948719		-2.12798	-2.14597
	0.0210316	0.0119619		0.0172046	0.00644376		-0.0984098	-0.22427		-0.402191	0.179484
	0.020748	0.0207602		0.0300662	0.00692815		-2.35739	-1.23575		1.65745	1.4278
	0.0301502	0.0143759		0.0505541	0.011234		-0.758575	0.522448		1.7321	1.50266
	0.038184	0.00838502		0.0335466	0.00966629		1.1009	2.0844		1.09305	1.16222
	0.0386287	0.00767039		0.033508	0.0130032		1.49579	2.21352		1.22358	2.46278
	0.0330108	0.011956		0.0433707	0.00997074		0.586834	1.11055		0.727833	-0.409049
	0.0323932	0.0098819		0.0129291	0.00800354		1.58765	1.27276		0.807328	1.65461
	0.0347776	0.0395536		0.0364748	0.0110879		-1.25766	-1.76631		0.325255	-0.217753
	0.0193736	0.00568193		0.0162902	0.00946794		0.138922	0.290494		-0.224814	-0.894904
	0.0166194	0.0114416		0.0400186	0.0399103		-0.316358	-0.657719		0.211472	-0.395466
	0.0189029	0.00975107		0.0196483	0.0145882		-0.0392694	-0.215122		0.146289	0.475803
	0.0181914	0.0114755		0.0227707	0.00907183		-0.199063	-0.486422		0.758368	0.361348
	0.0197818	0.013034		0.021204	0.0086399		-0.269764	-0.482876		1.1672	1.73
	0.042678	0.0186366		0.0528465	0.00184457		2.37334	1.40855		0.382864	0.297698
	0.0369477	0.0181975		0.0332671	0.00175391		1.64589	0.873212		0.657936	0.57802
	0.0335271	0.014146		0.0367733	0.00144585		0.954326	0.937049		0.821994	0.624638
	0.0386856	0.0218619		0.0374589	0.00149713		-0.281344	0.678292		0.90379	0.950712
	0.0423413	0.0179826		0.0432734	0.00287485		1.39581	1.44067		-0.754726	-0.330701
	0.0135579	0.0110971		0.0246998	0.00173696		-0.836428	-0.774897		1.16612	0.0184702
	0.0135841	0.00982876		0.0288365	0.00112265		-1.11003	-0.643914		-0.227951	-0.418656
	0.0140701	0.0102714		0.0249816	0.00321555		-0.620573	-0.639524		0.708397	-0.166117
	0.0137339	0.00915215		0.0284965	0.00329428		-0.59255	-0.560296		0.879202	0.980253
	0.0145763	0.0106453		0.0425772	0.00177672		-0.913323	-0.626138		-1.17626	-1.23233
	0.0144136	0.0157718		0.0394776	0.0287829		-0.661568	-1.16127		-1.35617	-0.924211
	0.0202221	0.0162118		0.0269099	0.0120227		-1.10724	-0.618109		-1.13365	-0.40295
	0.00977172	0.0149699		0.0264532	0.00447348		-0.936385	-1.54979		-0.851303	-0.746857
	0.0235635	0.0173768		0.023594	0.00629369		1.15898	-0.397912		-2.19895	-2.34599
	0.0180362	0.0155624		0.025172	0.0296305		-0.964868	-0.773575		-2.93263	-1.89801
	0.0134971	0.00854848		0.023079	0.021442		-0.228326	-0.523182		-1.42277	-2.70882
	0.0157076	0.00878937		0.0303913	0.0397867		-0.075651	-0.323906		-1.86777	-1.98813
	0.0134553	0.00915436		0.0378909	0.0374802		0.236902	-0.588708		-1.86123	-0.990138
	0.0123247	0.00858365		0.04542	0.0314299		-0.00272539	-0.645358		-1.9483	-1.81174
	0.0101053	0.00677967		0.0375114	0.0347005		-0.431149	-0.687382		1.13089	1.45552
	0.0192675	0.011026		0.0495293	0.00226209		-0.572663	-0.190018		-0.481658	0.00733579
	0.0297347	0.0101533		0.0320153	0.00445292		2.00516	0.957306		0.850666	0.76433
	0.027705	0.00907558		0.0427295	0.00486704		0.758225	0.860994		0.562923	1.10715
	0.0153237	0.0132257		0.0436909	0.0011638		-0.207961	-0.811591		0.497127	0.452556
	0.0170052	0.0113739		0.0382754	0.0046551		-0.980676	-0.454107		0.713276	0.284629
	0.00786712	0.0122107		0.0329133	0.00157794		-1.45021	-1.46332		0.968012	-0.170934
	0.00715004	0.0112827		0.0267276	0.00159092		-1.27294	-1.44199		0.0465364	-0.246464
	0.00531271	0.0100281		0.0251758	0.00106678		-1.05252	-1.50095		0.30651	0.260498
	0.00585006	0.00892213		0.0318213	0.000814228		-1.00428	-1.33468		1.02423	0.0422491
	0.0114401	0.0106735		0.0300041	0.00196674		-0.700368	-0.946301		0.466956	0.802018
	0.00923127	0.00742419		0.0396901	0.0013148		-0.732149	-0.841028		-0.263344	0.597674
	0.0370585	0.00773661		0.0362453	0.0006504		2.19441	1.94281		1.2021	0.910395
	0.0298118	0.0109476		0.0404614	0.000611507		1.41215	0.884741		0.125184	0.176141
	0.028891	0.00911747		0.0310138	0.00115456		1.596	0.976751		0.349404	0.260109
	0.0316707	0.00920953		0.0321694	0.00116762		1.64038	1.24868		0.154993	0.0702691
	0.0501112	0.00967939		0.0296925	0.00127383		-0.0984077	0.209447		0.456687	1.24795
	0.0264768	0.0142871		0.0445471	0.000104169		-0.472096	-0.249059		0.368843	1.03385
	0.0233187	0.0156608		0.043692	0.0021623		0.628493	0.0801607		-0.329332	0.516818
	0.0254221	0.0145102		0.0364362	0.00194153		0.887591	1.60265		1.24305	0.481365
	0.0402507	0.0142909		0.0363035	0.00229121		-0.364244	-0.351324		0.373507	-0.614355
	0.0155255	0.00887835		0.0254084	0.00630513		-0.335323	-0.0594561		-1.17838	-1.67374
	0.0168057	0.00727376		0.0073477	0.00265914		-0.333573	-0.251988		-1.23417	-1.94408
	0.0171076	0.00947865		0.00601665	0.00500653		-0.750261	-0.735167		-0.265384	0.101143
	0.0131414	0.010288		0.0322235	0.00338475		-0.845542	-0.796558		-1.34893	-1.82009
	0.0135352	0.0112885		0.006308	0.00361074		-0.388433	1.6721		0.689733	-0.140333
	0.0414267	0.0147805		0.0272435	0.00169042		0.227073	-0.221518		0.0972307	-0.042217
	0.0191098	0.0111797		0.0272938	0.000405714		0.786058	1.44972		0.814422	-0.144466
	0.0377063	0.013258		0.0264106	0.000913778		0.273678	-0.524935		0.581373	-0.149862
	0.019725	0.0147937		0.0262181	0.000794682		-0.14279	0.172826		1.40759	1.09015
	0.0276232	0.0157954		0.0428246	0.000528859		-0.267148	-0.663343		0.807027	0.624354
	0.0152692	0.011706		0.0384084	0.00245051		0.315004	-1.39071		-0.194314	0.631112
	0.0311783	0.0348042		0.0375914	0.00154152		-0.631755	-0.669817		0.819003	0.984945
	0.0150857	0.0115865		0.0414744	0.000610098		-0.214536	0.700679		0.225712	0.367624
	0.0410212	0.0239763		0.0332114	0.000746691		-0.543782	-0.381079		0.319212	0.160685
	0.0185591	0.012206		0.0328854	0.00323646		-0.283817	-0.475784		0.0659765	0.841713
	0.0156404	0.0102234		0.042879	0.00396362		-0.216363	-0.452642		-0.254134	0.164855
	0.0154679	0.00982215		0.0340601	0.00435445		-0.475419	-0.222091		0.568123	-0.274708
	0.0201906	0.0122661		0.0284891	0.00476441		0.840391	2.04341		0.398722	-0.628859
	0.0444667	0.0141505		0.0222211	0.00331518		-0.925807	-0.447598		0.324657	0.688388
	0.0165494	0.0108538		0.0404002	0.00357102		0.514161	-0.429644		0.648231	1.02062
	0.0183962	0.0125231		0.0445828	0.00323299		-0.960518	-0.771008		-0.0857688	0.0603908
	0.0135029	0.0110038		0.0291308	0.00084655		-0.910347	-0.453743		0.00163865	-0.495601
	0.0167975	0.0111626		0.0242285	0.00350938		-0.486068	-0.403645		0.490054	0.0566791
	0.0162262	0.0100962		0.0286128	0.000379005		-0.46682	-0.367261		0.755729	0.0624016
	0.0179891	0.0114994		0.0297135	0.00140193		0.696187	-0.375866		1.41332	-0.0903179
	0.0148405	0.00843589		0.0326921	0.00645852		-0.115348	-0.403614		-1.89627	0.268804
	0.0133866	0.00725618		0.0477795	0.0166594		0.284218	-0.471315		-0.0293215	0.0906452
	0.0138026	0.00834138		0.0319081	0.00321215		1.01898	1.59187		0.442835	0.17557
	0.035887	0.0100338		0.0336616	0.00381013		0.0650959	-0.106865		0.973641	1.80258
	0.0168798	0.00781644		0.053616	0.00162643		0.0148295	-0.0132155		-0.828222	-0.875521
	0.0211	0.011111		0.0258134	0.0102638		0.675998	-0.36487		-0.152669	0.273084
	0.0160894	0.00957611		0.0385551	0.00737679		0.858968	0.810312		0.627079	1.0489
	0.0270705	0.00894197		0.0439251	0.00219062		1.49198	1.17431		-2.35798	-2.43618
	0.0310834	0.0093573		0.0269408	0.0326264		0.788724	0.491969		-1.33603	-0.242436
	0.0236008	0.00861866		0.0272047	0.00304089		1.00086	-0.102766		0.0876453	-0.329923
	0.0212059	0.012102		0.0247087	0.00173524		0.0728836	-0.81272		0.267972	0.606679
	0.00960982	0.00752295		0.0371837	0.00146633		-0.414766	-0.583243		0.215293	-0.0717572
	0.0131421	0.00878715		0.0286479	0.00216173		1.01862	1.14607		-0.499605	-0.173975
	0.0369736	0.0155266		0.0273918	0.00229651		-0.650969	-0.412001		0.840797	0.749544
	0.0135786	0.00753112		0.0388714	0.00121013		-0.810733	0.136365		0.943161	1.15528
	0.0270282	0.0155609		0.0454542	0.00227222		-2.73694	-0.61913		0.612723	0.7554
	0.018637	0.0146367		0.0389947	0.00125375		-1.9422	-0.478353		1.00044	1.69867
	0.0195121	0.0141204		0.0513261	0.0007505		-2.5424	-1.69646		0.320192	0.178709
	0.0189616	0.0256094		0.031165	0.0012708		-0.807607	-1.07955		0.969949	0.756393
	0.0131776	0.0137281		0.0386653	0.000910841		1.00294	1.53995		0.00485961	-0.243894
	0.0366546	0.0113145		0.0264468	0.00230284		0.119438	0.20108		0.690026	1.2589
	0.0211112	0.00900414		0.0459187	0.00132682		0.854331	-0.068031		0.120976	-0.315655
	0.0221998	0.0127527		0.025692	0.00252447		1.03179	0.816592		0.60094	0.415009
	0.0307314	0.0125409		0.0343845	0.00127513		1.16184	1.41503		0.205752	0.281376
	0.0331692	0.00906378		0.0342711	0.00297995		1.00772	1.10853		0.245064	0.370926
	0.0275211	0.00644504		0.034438	0.00192836		0.94607	2.92489		0.81656	0.926883
	0.0473002	0.00827175		0.0403658	0.000291478		0.881926	0.812849		0.378781	0.819005
	0.0269983	0.00884473		0.0391309	0.00052442		1.64673	1.05371		0.834593	1.21799
	0.031008	0.0104737		0.0455328	0.00149749		1.60445	2.19723		0.378926	0.638128
	0.0432289	0.0113925		0.0362293	8.39899e-05		-0.769661	-0.667506		-1.29065	-1.80243
	0.0148734	0.0113513		0.0390752	0.0361377		-1.05551	-0.634088		-1.4681	-1.7255
	0.0141458	0.0102934		0.0372062	0.033222		-1.20526	-0.723688		-2.56534	-1.42105
	0.0137128	0.010746		0.0453416	0.0372147		-0.692335	-0.921917		-1.57132	-1.91801
	0.0122315	0.0112239		0.0371445	0.0357797		-0.683897	-0.276144		-2.17173	-2.03713
	0.0175605	0.0101702		0.037837	0.038093		1.19689	0.732752		-0.23758	-0.557189
	0.0314583	0.00570326		0.00588019	0.00541606		0.402008	0.219834		-0.775405	-0.52176
	0.0246808	0.00550121		0.00718747	0.00632541		-0.987614	-1.15872		-0.284764	-0.421554
	0.0111501	0.00964325		0.00882875	0.00684119		1.88236	0.39058		-0.313411	-0.533126
	0.0296119	0.00824343		0.0055939	0.0048595		-0.179746	0.0363283		-1.05717	-0.647247
	0.022478	0.00565088		0.00766168	0.00820906		0.1702	0.0336496		-0.702995	-1.10801
	0.0190594	0.00226661		0.0238386	0.0295612		0.0169908	-0.133236		-0.426151	-0.194516
	0.0161583	0.00150496		0.0304769	0.0259393		0.648154	0.214086		-0.757986	0.431195
	0.0203817	0.00127583		0.040203	0.0286376		0.693081	0.00495744		-0.989832	-1.40264
	0.0189447	0.00251973		0.035543	0.0445748		0.120525	0.443275		-0.718708	0.280223
	0.0239584	0.00191433		0.0384416	0.0285719		1.41002	1.56222		0.03394	-0.107405
	0.0388054	0.00241679		0.0101352	0.00461917		0.951359	2.11082		-0.532544	-0.379405
	0.046003	0.00258154		0.00957686	0.0071159		1.49379	1.58422		-0.0970775	-0.265116
	0.0373911	0.000720453		0.00838554	0.00464092		1.20113	0.498728		-0.174853	-0.274454
	0.025599	0.00284408		0.0073543	0.00371456		0.952477	1.81795		0.575911	-0.169255
	0.0405791	0.000912091		0.0101243	0.00530296		-0.78175	-1.1163		-0.504914	0.192533
	0.00701549	0.00496473		0.0100296	0.00114479		-1.38435	-1.82822		-0.794101	0.0286037
	0.00417414	0.0112501		0.012083	0.00503935		-0.903759	-0.786666		-0.460746	-0.423188
	0.0146662	0.00838972		0.0120558	0.0100866		0.68872	1.26645		-0.286729	-0.247853
	0.0377941	0.00519719		0.0119975	0.00805895		-0.869792	-0.693438		-0.611151	-0.19631
	0.0154073	0.00793563		0.011853	0.00733558		1.93255	0.14541		-0.0937596	-0.388306
	0.0207437	0.00251821		0.00680503	0.00444405		1.50336	0.312517		-0.701699	-0.42388
	0.0228651	0.00249734		0.008602	0.00664057		1.42065	0.156798		-0.731287	-0.530774
	0.023299	0.00492751		0.00670478	0.00594397		0.198843	-0.3517		-0.494204	-0.472501
	0.0169649	0.00511225		0.00759844	0.00618311		0.446784	-0.185033		-0.508775	-0.350306
	0.0181986	0.00420932		0.00784858	0.00506079		-0.150149	-0.812311		1.35859	1.69571
	0.01362	0.00767229		0.0350075	0.00923936		0.0544295	-0.0753487		1.29987	2.17578
	0.0198617	0.00446624		0.0406925	0.00953231		-0.531548	-1.03079		1.72391	1.4849
	0.0123647	0.00921785		0.0354616	0.0120612		-0.842943	-0.877852		0.917589	2.21052
	0.0134232	0.0083157		0.044247	0.0126967		-1.441	-1.16522		0.723215	1.42104
	0.0116539	0.0102304		0.0353114	0.0126283		-0.959751	-1.08271		-0.243437	-0.557769
	0.0141916	0.0117103		0.0100537	0.00959604		-0.813555	-1.12252		-2.46106	-2.45108
	0.0145309	0.0125599		0.0121469	0.0329544		-0.837427	-0.930623		-2.03245	-2.34054
	0.016323	0.0118919		0.0125479	0.032114		-0.829932	-1.25116		-0.318696	-0.412892
	0.0124848	0.012163		0.0109663	0.00888147		-0.576869	-1.04552		-2.01543	-2.58378
	0.0135334	0.0105753		0.00903264	0.0313306		1.0151	1.17295		-0.14016	-0.307486
	0.0348716	0.00347332		0.0103215	0.00705277		0.921259	1.69512		-0.163449	-0.248583
	0.0408391	0.00274674		0.0120266	0.00809631		0.982663	1.24131		-0.0644004	-0.033819
	0.0369679	0.0046933		0.0132411	0.00689862		0.982204	1.18801		0.93553	1.01543
	0.0359728	0.00438145		0.0255882	0.00746079		0.517092	1.84023		-0.508138	-0.237022
	0.0446107	0.00465807		0.0124469	0.00838674		-0.886107	-0.915892		-1.18565	-0.39586
	0.00909296	0.00447309		0.0169231	0.014647		0.784967	1.06573		-1.03432	-0.430065
	0.0335214	0.0034977		0.0191274	0.0172355		0.844913	1.72837		0.652404	0.27095
	0.042473	0.00395438		0.0211516	0.0113861		0.812539	1.00304		0.00262732	0.600126
	0.0340664	0.00484637		0.0185677	0.00510485		-0.96277	-0.696005		1.16903	0.796025
	0.0126239	0.00518509		0.0210489	0.00538576		-0.141457	0.198906		-0.406136	-0.264441
	0.0243472	0.00543592		0.00943197	0.00567977		1.14232	1.46724		-0.55255	-0.391438
	0.0419213	0.00675032		0.00909625	0.00677044		0.627216	1.08137		-0.334986	-0.448119
	0.0378607	0.00763651		0.00793664	0.00624747		1.41933	1.16995		-0.464345	-0.456664
	0.0402669	0.00890706		0.00647484	0.00488164		1.13486	2.01975		-0.421641	-0.278334
	0.0489273	0.00667326		0.00938863	0.00579247		-1.63143	-0.855077		0.138989	-0.0216528
	0.0123014	0.00690193		0.0116366	0.00515742		-0.901853	-0.921935		-0.19866	-0.188866
	0.0171623	0.0126199		0.00946379	0.00486275		-1.18641	-0.759781		2.55453	2.03996
	0.0143938	0.00777257		0.0350561	0.00542151		-1.88035	-0.56597		-0.140554	-0.176394
	0.01485	0.0057442		0.00892834	0.00418721		-0.561915	-0.836455		-0.256169	0.043015
	0.0125346	0.00689636		0.0129172	0.00571173		-0.557337	-0.543447		2.01617	2.79639
	0.0143446	0.00495011		0.0461505	0.00801979		-1.11008	-1.2461		1.38337	2.86486
	0.00860487	0.00821822		0.0489192	0.0100195		-1.25099	-1.23683		0.784976	0.0157218
	0.00770127	0.00719578		0.0630924	0.0139494		0.316412	0.512657		2.32598	1.37056
	0.0314499	0.00851642		0.0138187	0.00691974		-0.655773	-0.938458		-1.21792	-0.481281
	0.0123247	0.00799413		0.0319167	0.00980063		0.265334	-0.0679174		-0.477669	-0.590647
	0.0171326	0.0016419		0.0362466	0.0349299		0.499729	0.535798		-0.560194	-0.545148
	0.0237281	0.000497979		0.0357101	0.0356218		1.21685	0.862978		-1.4638	-0.507746
	0.0287492	0.00132469		0.0301312	0.0295318		0.571151	-0.0110693		-0.540705	-0.634285
	0.0179801	0.00176067		0.0344497	0.0334303		-0.206128	-0.512943		-0.512477	-0.572028
	0.0103024	0.000516822		0.0306142	0.031016		0.645748	0.803775		-0.432753	-0.77844
	0.0286522	0.00198667		0.00495106	0.0046536		-0.458612	-0.532694		-0.447693	-0.544417
	0.0113524	0.00182006		0.0101424	0.0121633		1.4018	0.542241		-0.427583	-0.572287
	0.0250537	0.00174093		0.00608032	0.00547274		0.494065	0.53324		-0.238878	-0.10918
	0.0255264	0.00232899		0.00680913	0.00651458		0.402839	0.288077		2.20071	0.513908
	0.0227053	0.00265084		0.0109097	0.00541365		0.202399	-0.698001		2.42249	0.86332
	0.0116878	0.00427457		0.0258062	0.0133118		0.606639	0.811417		-0.469995	-0.104131
	0.0304275	0.00366402		0.0266187	0.0101998		-0.229261	-0.719144		-0.258375	-0.250681
	0.0113566	0.00421445		0.0139826	0.00842988		-0.688183	-0.347721		2.00876	0.775669
	0.0165424	0.00463875		0.0129666	0.00905984		-0.38103	-0.859836		-0.0509992	0.457591
	0.00967065	0.00433215		0.0259737	0.0105393		1.33432	1.14431		0.200814	-0.2195
	0.0383669	0.00733576		0.021227	0.00936515		0.937396	1.63923		-0.0807234	-0.439868
	0.0414854	0.00410957		0.0129014	0.00864442		-0.288704	-0.437425		0.0188949	-0.0439701
	0.0152936	0.00453989		0.00871018	0.00692833		-0.588789	-0.855561		-0.801602	-0.6598
	0.0165672	0.0111739		0.0161178	0.00988929		-0.343877	-0.501828		-0.416646	-0.239379
	0.0149207	0.00499265		0.0100833	0.0107717		1.58756	1.02782		-0.460914	-0.501999
	0.0376974	0.00815971		0.0110472	0.00701354		0.626097	1.22302		0.283948	-0.0710815
	0.0411707	0.00913058		0.0097868	0.00870279		1.07667	1.07707		0.372392	0.0368123
	0.0386358	0.00846678		0.0142111	0.0082871		1.18951	0.83458		0.95645	0.00361607
	0.0368539	0.00979348		0.0144815	0.0073457		0.525646	1.04621		2.16504	1.76228
	0.0379943	0.00822079		0.0160961	0.00933311		0.879904	1.43786		2.10347	0.9617
	0.0379796	0.00318521		0.0370261	0.0105102		-0.827289	-1.01727		2.0385	1.56828
	0.00649837	0.00317817		0.0261356	0.00861165		-1.30497	-0.774446		0.686787	1.14313
	0.0101875	0.00375431		0.0307557	0.00641875		-0.715757	-0.942117		1.81257	0.822681
	0.00818685	0.00390317		0.0341542	0.0145925		-0.746076	-0.946679		0.00156448	-0.372111
	0.00884767	0.00462247		0.030343	0.0143805		-1.02722	-0.528798		-0.213134	-0.478646
	0.0164159	0.00683356		0.0106456	0.00810272		-1.58022	-1.28314		-0.279912	-0.91491
	0.0052916	0.00537978		0.00998414	0.00863784		-1.3991	-0.359112		-0.143942	-0.464765
	0.0175312	0.00577354		0.00971429	0.013268		-1.38476	-0.565131		-0.0120967	-0.571128
	0.0154342	0.0063177		0.00925589	0.00775367		-0.869632	-0.414106		-0.0651331	-0.132718
	0.0215535	0.0105008		0.00895624	0.00864867		-0.121479	-0.775204		-0.282765	-0.113497
	0.0131667	0.00674322		0.0144053	0.00917356		-0.329009	0.427373		-0.94932	-0.853776
	0.0368765	0.0150363		0.0147903	0.00934276		-2.26061	-1.45393		-0.445873	-0.424813
	0.0124819	0.0147596		0.00644137	0.00930844		-1.79169	-1.71616		-0.72119	-0.387537
	0.0109076	0.0165469		0.00797335	0.00602241		-1.98979	-1.6666		-0.260742	-0.0488351
	0.0106712	0.0156752		0.00962299	0.00725336		1.31689	1.03002		0.385259	0.124884
	0.0377322	0.00763913		0.0189976	0.00442479		0.258105	1.08307		0.03254	0.0581524
	0.038526	0.00777976		0.0189971	0.00189077		0.934382	0.595205		-0.847622	0.15537
	0.0382189	0.0134803		0.0189988	0.00286567		0.223978	0.676834		-0.225738	0.209769
	0.0373195	0.0115757		0.0189973	0.00144637		0.915109	1.26345		-0.727494	-0.783337
	0.0392857	0.00631819		0.0189984	0.000654117		0.550907	0.653497		-0.317438	-0.324362
	0.0360597	0.0106034		0.0170303	0.0131693		-1.19564	-1.443		-0.360127	-0.271512
	0.00898195	0.00934251		0.0152003	0.0046457		-1.95029	-2.04052		0.698987	-0.0428103
	0.0139225	0.0216412		0.0152314	0.00390607		-0.744115	-1.06956		0.332055	-0.515869
	0.0123531	0.008115		0.0157178	0.00105714		1.19618	1.15144		-0.727388	-0.383082
	0.036526	0.00493776		0.0165559	0.00879418		0.770984	0.761872		0.273795	-0.177124
	0.0330155	0.0062246		0.0152764	0.00557813		0.759038	0.91564		0.254898	-0.187908
	0.0325664	0.00388186		0.015564	0.00286206		0.881573	0.824088		-0.434377	-0.21633
	0.0363537	0.00879665		0.0155017	0.00295713		1.33804	1.02842		0.833615	-0.0655202
	0.0354324	0.00535905		0.0153088	0.00317871		0.886819	1.41612		1.02402	-0.511916
	0.0393673	0.00451969		0.0153269	0.000997367		0.271854	0.0286336		2.49493	-0.167729
	0.0389626	0.021201		0.0152325	0.00741314		-1.57139	-1.99409		0.296706	-0.154172
	0.0323109	0.0394579		0.0152077	0.0023688		0.154742	0.219598		-1.46528	-0.160755
	0.0410153	0.0209021		0.0152528	0.00221621		-0.380461	-1.09976		-1.05295	-0.384358
	0.0290962	0.0252301		0.0152034	0.00226277		-1.24589	-1.76939		-0.333828	-0.367442
	0.0401563	0.0445362		0.0152006	0.00552092		1.12627	0.20968		-0.592714	-0.29794
	0.0292516	0.00926057		0.0157453	0.00581901		0.606751	0.0847478		-0.0214565	-0.253307
	0.0296863	0.0112337		0.0159374	0.00499744		-1.15579	-1.40802		-0.84997	-0.287447
	0.0124997	0.0124295		0.0155171	0.00392621		0.793469	0.248307		0.352411	-0.234645
	0.0324082	0.0119415		0.0154881	0.00439517		-1.53253	-1.41218		-0.0432337	-0.724761
	0.0112044	0.0111856		0.0157394	0.00387644		-0.882484	-1.27523		-0.376843	-0.266395
	0.00931813	0.00761273		0.0152329	0.0105176		-1.07731	-1.25196		-1.57273	-0.392062
	0.0102837	0.00829175		0.0152025	0.00380254		0.813123	0.465961		-0.797965	-0.183988
	0.0326768	0.00952979		0.0152004	0.00563308		-0.113666	-0.0638745		0.410626	-0.146042
	0.0270858	0.0104634		0.0152009	0.00259913		1.23418	0.323295		-0.309636	-0.408712
	0.029253	0.0078628		0.0152182	0.00206298		1.6992	1.10935		-0.638954	-0.124434
	0.0382327	0.00716281		0.0153031	0.0059787		0.460138	0.891631		-0.699906	-0.304822
	0.0355596	0.00717078		0.0152002	0.00172993		0.954452	0.605289		-2.14578	-0.287813
	0.034352	0.00948931		0.0152588	0.00441927		0.723273	0.737736		-0.986476	-0.373773
	0.036992	0.0104983		0.0152052	0.00411755		1.47556	1.03289		-0.407283	-0.0301732
	0.0378616	0.00773326		0.0153779	0.00554388		-0.447022	0.333844		0.915566	0.080754
	0.0352147	0.0136946		0.0189333	0.00408827		-0.0384994	0.777685		-0.522057	-0.392248
	0.041057	0.0140713		0.0189768	0.00251409		-0.0694023	0.39762		-2.22	-0.449347
	0.0352011	0.0128956		0.0153059	0.00574135		0.288493	0.659268		-0.512677	-0.107691
	0.0403573	0.0148298		0.0153286	0.00659673		-0.12167	0.989156		-0.572787	-0.478408
	0.0419225	0.0123327		0.0189775	0.00526302		0.631216	0.760611		0.659715	-0.35422
	0.0404797	0.0137042		0.0155491	0.00724109		-1.10209	-0.601192		-0.624987	-0.256592
	0.038969	0.0289633		0.0152224	0.00510321		0.454632	1.15254		-0.441682	-0.175114
	0.0400001	0.0083983		0.0153048	0.00376189		1.10869	0.715596		0.277921	0.0833495
	0.0358785	0.00965739		0.0155923	0.0028611		-0.28851	-0.121818		-0.403441	0.0286189
	0.0259339	0.010025		0.0193861	0.00288555		-0.925726	-1.05554		-0.52178	0.0824253
	0.018314	0.0139032		0.0189832	0.00328074		-0.744524	-1.12948		-0.619568	0.0460915
	0.0165563	0.0130562		0.0189816	0.00249449		0.202232	-0.96045		-1.0728	0.0533039
	0.0188774	0.0132957		0.0189801	0.00302286		-0.82105	-1.3519		-0.430264	0.0693366
	0.0186009	0.0178396		0.0189804	0.00291795		-0.221804	-1.38093		0.322831	-0.121225
	0.0156858	0.015282		0.0189829	0.00268668		-1.39535	-1.44262		-0.189901	-0.0493181
	0.0267582	0.0271141		0.0159455	0.00242834		0.00845072	-0.16966		0.076483	0.0675748
	0.0371243	0.0218046		0.0152313	0.000665501		-0.172009	-0.35108		-0.58773	0.196877
	0.0379231	0.0248374		0.0164634	0.000192815		0.593486	-0.522005		-0.925071	0.138606
	0.037117	0.0261362		0.0189943	0.000838048		-0.43512	0.00526576		-1.35661	-0.545427
	0.0387148	0.021241		0.0189957	0.00168929		-0.920828	-1.23683		2.51593	-0.0656041
	0.0325163	0.030338		0.0153	0.00796942		-0.887387	-1.39504		2.59952	-0.0936598
	0.0128853	0.0126552		0.0152148	0.000886515		-1.03595	-0.918913		1.04127	-0.0627007
	0.0404421	0.0343489		0.0152005	0.00128136		0.393619	0.0371627		0.712498	-0.0669971
	0.0298126	0.0119459		0.0152091	0.000838458		-1.22278	-1.25243		0.111815	-0.171486
	0.0333036	0.0313175		0.0152127	0.000904735		0.133553	0.0916361		1.40498	0.0463085
	0.0267906	0.0082532		0.0166106	0.00382649		0.0852436	1.41624		2.1993	0.148483
	0.0410151	0.00616609		0.0177655	0.00180508		0.558501	0.260664		1.86453	0.154472
	0.0306957	0.0100768		0.018135	0.000684485		0.67123	0.580986		2.02988	0.0880597
	0.033625	0.00906154		0.0185512	0.00101339		0.992027	0.800899		0.295006	-0.0717425
	0.0334129	0.00614139		0.0184447	0.00187542		-1.52477	-1.10997		-0.280545	-0.52811
	0.0152349	0.0114944		0.0182218	0.00398302		-1.19062	-1.17095		0.351221	-0.513439
	0.00981872	0.00682915		0.0152115	0.0076283		-1.48755	-1.5048		-1.14409	-0.433291
	0.0110761	0.0121977		0.0158854	0.00808829		0.506901	0.746044		0.748339	-0.429052
	0.0377339	0.0111379		0.0152447	0.00627873		0.290298	0.752353		-0.0386171	-0.234136
	0.0372295	0.0105558		0.0158571	0.00682927		0.18691	0.179789		-0.716122	-0.0194448
	0.0290656	0.0094426		0.0156485	0.00377802		0.251035	0.373992		-0.246706	-0.20737
	0.0307784	0.00876393		0.0159505	0.000949067		1.02255	0.0658793		-0.322016	-0.0304673
	0.02748	0.00925971		0.0152267	0.00296595		0.256869	0.261538		-0.33289	-0.221956
	0.0325023	0.0118726		0.0152033	0.000362545		0.493707	0.478913		-0.461689	-0.304484
	0.0306327	0.00732616		0.0152822	0.00323412		-1.18383	-0.351303		0.495129	-0.177448
	0.039822	0.0267391		0.0152153	0.00437085		-1.87524	-0.563447		-0.136279	-0.181468
	0.0428092	0.0323387		0.0153444	0.00264725		-1.18047	-1.57983		0.389652	-0.141197
	0.0401082	0.0421537		0.0153066	0.00266804		-0.783225	-0.257315		0.263662	-0.221506
	0.0405857	0.0263453		0.0152188	0.00199299		-1.74082	-1.15325		-0.145273	-0.251128
	0.0317608	0.0285534		0.0152771	0.00322249		1.26537	-0.122088		0.0777206	-0.0628417
	0.0245313	0.00862571		0.0153913	0.00376866		-1.71659	-1.60132		0.748173	-0.0753801
	0.0088571	0.0111673		0.015204	0.000835403		-1.28362	-0.86224		0.349288	-0.0958852
	0.0146812	0.00789015		0.0152796	0.0010939		-0.144558	0.0488202		0.53407	-0.0839899
	0.0276687	0.00965849		0.0152262	0.00133949		0.269783	0.550613		0.346777	-0.308918
	0.033289	0.00909953		0.0152021	0.00114196		1.19949	0.881007		-0.221537	-0.252994
	0.0358956	0.00763756		0.015201	0.0044212		0.953838	0.789765		0.217333	0.0313309
	0.0355786	0.00844418		0.0152658	0.00367043		0.809738	0.983613		-1.15349	0.117177
	0.0369157	0.00739417		0.0189851	0.00324315		1.25635	0.365052		-0.7179	-0.0242805
	0.0292606	0.00735622		0.0189865	0.00199261		1.42949	1.32854		-1.00419	-0.520796
	0.0392084	0.00543937		0.0189867	0.00405574		1.75163	1.00244		1.11829	0.145835
	0.0349161	0.00516264		0.0189315	0.0112416		0.814545	1.46662		1.03093	0.105502
	0.0420735	0.00660407		0.0189971	0.00158528		0.916377	1.57138		-0.713701	0.117962
	0.0457565	0.00899707		0.0189212	0.00209752		1.5577	1.40514		-1.50206	-0.36574
	0.044102	0.00938959		0.0189716	0.00196624		0.99966	1.92338		-1.52739	-0.473353
	0.0471496	0.00605541		0.0152694	0.00531826		-2.32264	-1.10441		0.107391	-0.239844
	0.0170666	0.0132577		0.0153698	0.00698806		-1.28429	-0.954094		0.143518	-0.417752
	0.016945	0.011285		0.0992597	0.00224362		-1.3211	-1.04598		0.53892	-0.255963
	0.0155327	0.0110042		0.0152514	0.00346417		-0.798243	-0.951639		-0.151297	-0.391078
	0.0170507	0.0113605		0.0973066	0.00192045		-0.161747	1.53927		-0.367986	-0.398531
	0.0467234	0.0103593		0.0998475	0.00445726		1.15987	1.18108		-0.572756	-0.369028
	0.0284179	0.00610711		0.0122225	0.00176144		-0.71399	-0.624225		0.252836	-0.263313
	0.00939344	0.00958412		0.0160172	0.0013897		1.80384	1.70943		1.21605	-0.341383
	0.0376307	0.00873446		0.0122887	0.00114067		1.59965	0.89285		1.7663	-0.346396
	0.0271435	0.00842524		0.0123211	0.00136504		0.616268	1.6252		-1.11562	-0.3766
	0.0371938	0.00934742		0.0122065	0.000490619		0.599738	-0.372404		-0.131487	-0.317063
	0.0116054	0.00865739		0.0160328	0.00159462		-0.266347	-0.540419		-0.416239	-0.3629
	0.00928093	0.00842704		0.013681	0.00125325		-0.644439	-0.63034		0.110042	-0.325727
	0.00917951	0.00944641		0.0143297	0.00203107		1.67334	0.501595		-0.352789	-0.290786
	0.0221046	0.00826296		0.0137583	0.00223742		0.139171	-0.296718		-0.18351	-0.341779
	0.0089497	0.00505831		0.0153179	0.00226386		-0.880538	-2.18822		-0.705739	-0.364619
	0.0203501	0.0400345		0.0129859	0.00111229		-1.3529	-0.361908		0.996152	2.86486
	0.0196636	0.0165848		0.0139437	0.00111276		-1.42616	-0.732267		1.08439	-0.40098
	0.0191291	0.0206664		0.0149605	0.0012298		-1.01132	-0.498496		-0.186023	-0.463831
	0.0157005	0.0143241		0.0139255	0.00150796		-1.04053	-1.10247		1.42745	-0.493382
	0.0117275	0.017879		0.0123936	0.000564183		0.10229	-0.384629		-1.11614	-0.402262
	0.0106995	0.00790386		0.0988494	0.00385511		-0.622375	-0.659748		0.514468	-0.357858
	0.0107329	0.0113664		0.0122906	0.00139761		-0.824469	-0.844316		0.390563	-0.364951
	0.00619295	0.00912686		0.0122114	0.00293693		2.24866	0.536071		0.62305	-0.447588
	0.0228048	0.0085334		0.012225	0.00371144		-0.201367	-0.43912		0.211255	-0.382168
	0.00979246	0.00767598		0.0122816	0.00142161		1.55662	0.060422		0.712229	-0.321154
	0.0186518	0.010309		0.0160166	0.00401312		-2.10808	-1.34532		-0.696648	-0.177498
	0.00550578	0.0146843		0.013256	0.00143514		-2.05867	-0.312705		0.352026	-0.328645
	0.0160835	0.0123913		0.0133957	0.00370289		-1.62029	-0.806578		0.395849	-0.238563
	0.00924403	0.0117076		0.013391	0.00201356		0.489539	-0.142906		0.184525	-0.307578
	0.0164511	0.0106425		0.0134086	0.000459882		1.14374	1.01221		0.912506	-0.256248
	0.0420637	0.0218576		0.0173807	0.000732577		0.375132	-0.309376		1.53879	2.88652
	0.0258288	0.0220952		0.0139288	0.00117303		1.14213	1.34462		1.0118	2.982
	0.0398776	0.0155284		0.0153148	0.00023924		1.43189	0.83876		2.54555	2.6836
	0.0410366	0.0229925		0.0140284	0.000730108		0.872412	1.24586		2.41357	2.59098
	0.0429132	0.0197949		0.0153728	0.000752658		0.353539	-0.243276		-0.744497	-0.152563
	0.0184008	0.0138433		0.0971414	0.00158952		0.509223	-0.220768		0.0856831	-0.27688
	0.020005	0.015167		0.0990923	0.0010814		-1.3729	-0.220006		0.385057	-0.285852
	0.0183916	0.013544		0.0927747	0.00244824		-0.125124	-0.292613		-0.537881	-0.300132
	0.0173348	0.0133922		0.0905657	0.00262442		-0.728389	-0.504139		2.33468	-0.231646
	0.0184746	0.0171685		0.0999689	0.0012405		0.686372	1.43547		-0.904273	-0.31609
	0.0344418	0.00896019		0.0183023	0.00101205		2.61687	0.817987		-0.772942	-0.322482
	0.0264068	0.00862158		0.0157946	0.00170573		0.597054	1.27253		-0.568468	-0.326338
	0.0342546	0.0108039		0.0156397	0.00178197		1.50276	1.23866		-0.787933	-0.333726
	0.0326212	0.00959265		0.0155032	0.00201318		0.7619	1.2191		-1.37772	-0.311333
	0.0328755	0.0100908		0.0166919	0.00143819		-0.539191	-0.616987		0.00757298	-0.361546
	0.0141566	0.0142571		0.0140769	0.000997798		-0.410155	-0.906111		-0.0255982	-0.359065
	0.0116008	0.015305		0.0145458	0.00163133		-0.722339	-0.564413		-0.536369	-0.405575
	0.0134593	0.0129044		0.0145182	0.00170301		-0.148451	-0.160212		1.14275	-0.402442
	0.0159022	0.0103094		0.0136273	0.00100241		-0.169288	-0.602207		0.338709	-0.368644
	0.012544	0.0124603		0.0145662	0.0013646		-0.0424125	-0.632013		-0.337451	-0.376701
	0.0110744	0.0113622		0.0132798	0.00137128		-0.889493	-0.620316		-0.327871	-0.373391
	0.0113584	0.0115003		0.0124728	0.000500402		-0.476001	-0.55392		-0.0517131	-0.385372
	0.0135738	0.0128882		0.0125988	0.00182405		0.752948	-0.388098		-0.235326	-0.394672
	0.0133826	0.0106302		0.0123863	0.00153096		0.13317	-0.601918		-0.507957	-0.435112
	0.0127544	0.0126671		0.0127308	0.00100509		-0.89469	-2.75629		-0.616356	-0.381923
	0.00882066	0.0355856		0.0122104	0.000692152		0.278515	-0.584979		-0.778541	-0.37626
	0.0332814	0.0329829		0.012631	0.00102749		0.221995	-0.536594		-0.656333	-0.429794
	0.0328963	0.0319947		0.0122081	0.000913187		-0.234029	-0.427838		-0.727197	-0.413899
	0.0377945	0.0355374		0.0122074	0.00115193		-0.959748	-0.805173		-0.873485	-0.35896
	0.0115492	0.0139952		0.0122122	0.00219816		-0.231442	-1.54038		0.32518	-0.23544
	0.0353986	0.0470084		0.0126946	0.00131081		-1.78075	-1.88021		-0.649157	-0.207202
	0.0222264	0.0380718		0.0122088	0.000679237		0.340342	-0.0580825		-1.18975	-0.240319
	0.0163186	0.00945282		0.0122038	0.00205283		0.690736	1.12267		-1.34386	-0.242258
	0.0411693	0.0195865		0.0123277	0.00176733		0.0181117	0.3137		-1.00635	-0.220079
	0.0362047	0.024705		0.0122002	0.000225126		0.617505	-0.143407		-0.623455	-0.353035
	0.0154729	0.00967064		0.0160267	0.000870765		1.50154	1.91688		3.34221	-0.380248
	0.0402754	0.00879345		0.0160248	0.000141694		1.24531	1.37815		-0.874472	-0.429125
	0.0374433	0.0126761		0.0160261	0.00099578		1.40532	1.3754		-0.647999	-0.408423
	0.0327848	0.00805199		0.0160289	0.00104851		0.852994	1.12572		-0.408945	-0.360362
	0.0301222	0.00850139		0.016024	0.000472446		-0.383105	-0.262504		-1.09514	-0.328013
	0.0206617	0.0163439		0.0130954	0.000967739		0.25823	0.539848		-0.804084	-0.36471
	0.0245073	0.0101889		0.0122957	0.000868847		-0.975007	-0.688254		-0.350623	-0.374953
	0.0225473	0.0235361		0.0122137	0.00204543		-0.270525	0.361782		-1.0902	-0.346302
	0.0255548	0.0134558		0.0122025	0.00150116		-0.411873	-1.78263		-2.0151	-0.367198
	0.0212314	0.0358605		0.0123298	0.000390735		-0.595185	-1.16322		0.645574	-0.393057
	0.0303179	0.0372266		0.0138104	0.00103835		-0.109733	1.60487		-0.455515	-0.414677
	0.0412367	0.0136437		0.0136405	0.00181343		0.811969	1.88919		1.97176	-0.413835
	0.0411536	0.0100168		0.0134454	0.00188212		1.84404	2.21178		-0.683905	-0.417604
	0.0457898	0.0106323		0.013324	0.00102296		0.951256	1.54217		-0.496609	-0.433804
	0.0359627	0.00915126		0.0137812	0.00201819		0.0949844	-0.380885		0.0126927	-0.361338
	0.0205221	0.0176798		0.012417	0.00131998		-1.38142	-1.9927		0.00144349	-0.429512
	0.0200609	0.0373084		0.0122846	0.0017443		-1.41398	-0.564446		0.641972	-0.374841
	0.0199464	0.0193919		0.0126862	0.0021242		-0.676684	-0.582126		0.161905	-0.382488
	0.0162399	0.0159059		0.0122387	0.00177376		-0.945732	-0.455053		0.713076	-0.28862
	0.0145922	0.0126743		0.0123314	0.00228369		-1.18191	-0.902028		2.00823	-0.411954
	0.0110784	0.0147316		0.0123025	0.000388605		0.982508	0.340285		-0.769998	-0.326425
	0.026497	0.0146659		0.0122002	0.00204197		-0.0356642	1.64111		-0.00796122	-0.317654
	0.0460046	0.01796		0.0129107	0.00134453		1.28586	-0.449474		-0.025232	-0.363707
	0.0177502	0.0157627		0.0122317	0.000862489		-1.45797	-0.898437		-1.02168	-0.320251
	0.0144209	0.0180294		0.0160336	0.00224709		-0.112693	0.109109		0.269492	2.82007
	0.0228342	0.0138846		0.0137515	0.00314107		0.579394	0.129499		1.71303	2.86065
	0.0235994	0.0143956		0.0133837	0.00057074		-0.281481	-0.104394		0.109625	2.91105
	0.020028	0.0137394		0.0135858	0.000546973		-0.165126	1.0693		1.16304	2.61708
	0.0362893	0.0153718		0.0133575	0.00150458		-0.856233	-0.370048		-0.496288	2.81792
	0.014429	0.0114516		0.0143718	0.00139987		0.203002	-0.315663		-1.53844	-0.359634
	0.0289765	0.0253213		0.0947187	0.000877962		-0.818637	0.541795		-0.165037	-0.333976
	0.0348491	0.0205064		0.0957021	0.00081627		-0.578818	0.832301		-0.224496	-0.370268
	0.0411113	0.0231477		0.098241	0.00205734		0.667767	-0.496059		-1.35119	-0.380861
	0.0326636	0.0312568		0.0909917	0.00237813		-0.186472	-0.0818558		-1.73696	-0.306412
	0.0273947	0.0208252		0.0941028	0.00031732		-1.53956	-0.552446		0.513227	-1.79936
	0.0175035	0.0167995		0.0152897	0.00333194		-0.121493	1.33575		0.579323	-1.79383
	0.0422564	0.0180177		0.0154252	0.00280665		0.687497	-0.0948915		0.0964301	-1.65337
	0.0274729	0.021066		0.0147619	0.00307797		-1.58279	0.469209		0.502485	-1.96152
	0.0288317	0.0153938		0.0146782	0.00326708		0.170968	1.80683		0.705584	-1.50401
	0.0422353	0.012125		0.0156553	0.00232696		-0.138419	0.0973331		-1.05373	0.300097
	0.0181241	0.00325933		0.00800592	0.00172699		0.268103	0.192658		-1.00961	0.866283
	0.0203861	0.0044729		0.00803683	0.00175182		-0.64124	0.138164		-0.305903	0.62942
	0.0207081	0.00539428		0.00809304	0.00165356		-0.174863	-0.358273		-1.09679	0.493372
	0.0150496	0.00519569		0.00805398	0.00195339		-0.219648	-0.156523		-0.69382	0.76151
	0.0145217	0.00244895		0.0081779	0.00157416		-0.490343	-0.501355		-2.20142	-1.33398
	0.0235969	0.0153166		0.0103562	0.00176843		-3.55247	-1.8212		-0.186477	0.716145
	0.00986067	0.0160963		0.0103572	0.00114678		0.277296	2.10515		-1.55547	0.697842
	0.0456068	0.00865957		0.0103549	0.00140496		1.08904	1.67225		-0.923966	0.486687
	0.0419724	0.00978633		0.0103565	0.00155622		0.838365	-0.496175		-0.925867	0.685051
	0.0180517	0.00971444		0.0103544	0.00125918		0.0327396	1.01843		-1.21986	0.47719
	0.0356038	0.0106086		0.00908199	0.00229127		-0.272819	0.318137		-0.168864	0.851868
	0.0285905	0.0112972		0.0102372	0.00119187		0.339748	1.6072		-0.673206	0.522567
	0.0403697	0.00889903		0.0101038	0.00107859		1.09649	1.42726		-0.17329	-0.145481
	0.037951	0.00845937		0.0101204	0.0013274		1.4291	1.20426		-0.0657856	0.353836
	0.0364864	0.00944738		0.0101725	0.00116136		0.942937	1.2878		2.28506	-1.0855
	0.0363211	0.00836331		0.0103376	0.00155509		0.253239	1.32958		-0.47989	-1.28768
	0.0373918	0.00897442		0.0103382	0.00114358		0.684479	0.9694		0.329401	-0.944749
	0.0349059	0.0104499		0.01034	0.00150757		1.16257	1.90857		0.850771	0.720029
	0.0435011	0.00871598		0.0099821	0.00188434		0.382392	1.1748		-0.169922	-0.793231
	0.036215	0.00950005		0.0103394	0.0016925		0.931041	1.09525		0.567836	-1.07565
	0.037449	0.0116088		0.0131232	0.000687535		-0.0897731	-0.258149		-0.604374	-1.23543
	0.0238403	0.0128852		0.00833858	0.00127459		0.113742	-0.0394864		-0.436295	-1.08641
	0.0247683	0.0114083		0.00828197	0.00144033		-0.289923	-0.70997		0.228462	-1.00903
	0.0221823	0.0161965		0.00837789	0.00115911		-0.324093	0.0302714		-0.207608	-0.201162
	0.0277754	0.0136482		0.0100211	0.000971484		-0.541576	0.767432		0.0449027	0.596006
	0.0416018	0.0193671		0.00821534	0.00082994		-0.111137	0.832568		0.96265	-0.462249
	0.0406684	0.0177174		0.00806063	0.000985813		-0.400105	0.943655		0.77659	0.139614
	0.0415221	0.0173493		0.00808286	0.00118375		0.250536	-0.0757249		2.28423	-0.777985
	0.0409312	0.0279698		0.00803418	0.000971193		0.228269	0.402253		-1.0745	0.435851
	0.0383692	0.0201508		0.00807781	0.000929733		2.1623	-0.452151		-0.200493	0.847259
	0.0197398	0.0109184		0.00897955	0.000943023		1.12593	1.93955		-0.766803	1.26582
	0.0452842	0.0101583		0.00928251	0.000369308		0.730984	-0.196853		-0.0799327	0.872884
	0.0238848	0.0122556		0.00852249	0.000773096		0.0765168	0.115022		0.102098	1.31821
	0.0262514	0.0111921		0.00867848	0.000267189		-0.4645	-1.10747		-0.394165	-0.983963
	0.00762197	0.00600797		0.00864353	0.00124135		1.50462	0.67102		0.0823884	1.11235
	0.0289744	0.00780003		0.0103504	0.0016133		1.60735	1.11624		-0.506697	1.00479
	0.0376034	0.0115325		0.0103509	0.00116135		1.8325	1.64318		0.688042	1.15391
	0.0418962	0.0100298		0.0103518	0.000701989		-1.12846	0.214223		0.374378	1.51694
	0.0403694	0.024219		0.0103516	0.00113388		1.46068	0.820296		0.133365	0.851799
	0.0328351	0.010019		0.0103494	0.000641972		-0.732027	-1.24031		0.486935	1.18645
	0.0104357	0.0102826		0.00998446	0.00280881		-0.160296	0.192779		-1.02678	1.40489
	0.0263208	0.0104063		0.0102569	0.000775815		-1.46237	-1.18789		0.771916	1.06828
	0.0101889	0.00945939		0.0101842	0.000821421		0.942036	-0.455403		0.636298	1.01065
	0.0189687	0.010183		0.0101521	0.000625398		-0.125847	-0.409769		-1.08208	-0.272457
	0.0225245	0.0132369		0.0101451	0.000219092		-0.293136	-0.485274		1.1368	-0.657875
	0.0191492	0.0106921		0.0103527	0.00115817		-0.856509	-0.622183		0.213044	-0.711331
	0.0176417	0.0106903		0.0103497	0.000787123		0.711286	0.885951		0.139309	-0.841325
	0.0333466	0.00980847		0.0103506	0.000547853		-0.336219	-0.496124		1.18614	-0.784692
	0.0200441	0.0117063		0.0103517	0.00091911		1.38367	-0.326857		-0.499256	-0.126707
	0.0195275	0.00932805		0.0103545	0.000985343		0.753703	-0.639319		0.729892	-0.502256
	0.0193083	0.0125454		0.0100991	0.002141		0.572851	-0.211654		-0.470462	-0.96997
	0.0222916	0.0108251		0.00804107	0.000506814		0.354182	-0.411967		0.897073	-1.13691
	0.0206928	0.0114294		0.0081952	0.000719729		0.174391	-0.500451		0.511935	-0.736557
	0.0209907	0.0127006		0.0082382	0.000905691		0.553689	-0.56941		-1.07588	0.556178
	0.020734	0.0132022		0.00810655	0.000711758		-0.848779	-0.999998		-1.27527	0.591916
	0.0139862	0.0111902		0.00864122	0.000522817		-1.04425	-1.24268		-0.588247	0.833432
	0.0108618	0.0107348		0.00803174	0.000326338		1.66495	-0.437168		-1.02741	0.961396
	0.0200675	0.0110813		0.00808869	0.000897653		1.30575	1.75506		-0.872939	1.03264
	0.0437424	0.0106456		0.00810725	0.00109981		0.37786	1.26649		-0.626454	0.20118
	0.0396316	0.0119081		0.00814156	0.000693829		1.12707	1.49947		-0.168388	1.00218
	0.0396733	0.00938746		0.0103612	0.00149183		0.942231	-0.691376		0.431345	0.736192
	0.0208436	0.0146532		0.0103617	0.00145298		-1.01665	-1.6129		-0.0797168	0.724438
	0.0380316	0.0419764		0.0103619	0.00118757		0.826484	0.057851		0.114013	1.2598
	0.0274405	0.01301		0.0103628	0.00104776		1.63547	0.0812037		-0.721601	-1.79542
	0.022889	0.00820162		0.0103614	0.000968023		-0.62197	-1.50105		0.306768	-1.41101
	0.0428034	0.045518		0.0103669	0.00188793		0.792213	1.23377		0.837101	-1.3415
	0.0453967	0.0180331		0.0103672	0.00100734		0.648188	1.07979		2.23382	-1.26259
	0.0424951	0.0168251		0.0103661	0.00129877		-0.584132	-0.992218		1.00594	-0.672112
	0.0419461	0.0390645		0.0103666	0.0013122		0.188383	-1.37815		-0.507816	0.477303
	0.0387896	0.0401525		0.0103632	0.000719991		-0.925896	-1.09156		-1.27413	0.311633
	0.0168118	0.0150228		0.00871286	0.0024296		-0.558399	-1.09997		2.43161	0.217573
	0.019317	0.0176205		0.00808005	0.00137404		-0.65781	-1.14418		-0.943257	0.139507
	0.0183354	0.0171251		0.00817945	0.001397		-0.767207	-0.823514		-0.825807	0.226369
	0.0202353	0.0154982		0.00828034	0.0014111		-1.48517	-0.84301		2.60783	-0.55593
	0.0168572	0.0123345		0.00819906	0.000680452		0.852514	0.430321		0.420176	-1.16861
	0.0249396	0.00641255		0.0103646	0.00158193		-2.07617	0.0117741		-0.370172	-1.04376
	0.0224226	0.00849883		0.0103654	0.0017649		1.4885	0.706771		0.213633	-0.71979
	0.0276372	0.00606967		0.010365	0.00186799		0.459989	-0.0738892		0.727505	-0.284898
	0.0192312	0.00624953		0.0103663	0.00195514		-1.95464	-0.269776		-0.908828	0.730492
	0.0201904	0.00936316		0.0103646	0.00185789		-0.59912	-0.882984		-0.210743	1.22098
	0.0195592	0.0154762		0.00864337	0.000996994		-0.969355	-0.807776		-0.367069	1.0068
	0.0196923	0.0147822		0.00804128	0.0010687		-2.21827	-0.943765		0.116668	0.929597
	0.0197628	0.0163483		0.00818386	0.00107398		0.230903	0.363297		0.0981416	0.595154
	0.0326875	0.0148976		0.00817698	0.000710809		-0.656038	0.336309		-3.16601	-0.64357
	0.0283498	0.0108567		0.00842465	0.000480212		-0.0377979	0.404507		0.313372	0.0288761
	0.0268322	0.00858902		0.0103644	0.00130328		-0.75623	-1.07076		0.555964	-0.0661595
	0.0415381	0.0395203		0.010367	0.000766497		-1.04367	1.13319		-0.47717	0.202181
	0.0364748	0.0102174		0.010366	0.00100101		-0.179331	1.94008		-0.521189	0.335888
	0.0513778	0.0162461		0.0103664	0.00108635		0.37644	1.65422		2.98475	-1.09738
	0.0501423	0.0181545		0.0103642	0.0014519		-0.830069	-0.896021		0.5115	-0.709732
	0.0181498	0.0142101		0.0096868	0.0021368		0.176385	-0.599225		0.0111696	-0.938055
	0.0234133	0.0162095		0.00877181	0.000482307		-0.327692	-0.491206		1.68687	-0.699133
	0.0250309	0.0166391		0.00908385	0.00089886		0.146393	-0.667743		1.26024	-0.184022
	0.0205195	0.0140692		0.00923628	0.00075618		-2.35647	-1.49484		-0.0606173	-0.381848
	0.0158469	0.0184932		0.00953927	0.00091213		-0.757271	-1.39774		-0.87001	-0.424182
	0.0107698	0.0123481		0.00903725	0.00198633		-0.963318	-1.37829		1.06769	-0.397785
	0.0106801	0.0120446		0.00833008	0.000852852		-0.73248	-0.875119		-0.0168198	-0.408963
	0.0138721	0.00970256		0.00826038	0.00103425		-0.880271	-1.49043		-0.857949	-0.375093
	0.00863659	0.0112344		0.0083434	0.000854509		-0.852255	-1.14748		0.104294	1.87877
	0.013169	0.011995		0.00850819	0.000452815		0.594209	-1.26541		-0.296301	2.22822
	0.0117975	0.00420874		0.0145908	0.00215747		-1.19007	-0.673749		0.350774	2.20699
	0.0111993	0.00281318		0.0136672	0.00269778		-0.973081	-0.761416		-0.31164	2.32588
	0.0118999	0.00363193		0.0146161	0.00273386		-0.967462	-0.148221		-0.111718	2.34081
	0.0119411	0.00284671		0.0146234	0.00312777		-1.22472	-1.16709		0.528315	1.83951
	0.0110124	0.00329117		0.0145997	0.00193277		-1.10598	-0.527175		0.733861	1.83267
	0.0111947	0.00261108		0.0940754	0.00346897		-1.45228	-1.27723		3.01429	2.10441
	0.0108135	0.00324069		0.106248	0.0035578		-1.47848	-1.27359		1.57515	1.87594
	0.00974821	0.00217048		0.104036	0.00207977		-0.894196	-0.0275981		2.94028	2.3604
	0.0108	0.00154305		0.10871	0.00264261		-1.55809	-0.527877		-0.333322	-0.543826
	0.0108437	0.00226101		0.108745	0.00216076		0.358025	-1.61354		-0.544726	-0.551732
	0.0114968	0.00437722		0.0929	0.00365109		-0.999188	-0.134003		-0.577401	-0.580249
	0.0121276	0.00301407		0.0918788	0.00286648		-0.700086	-0.86734		-0.571555	-0.557483
	0.0120315	0.00390627		0.101814	0.00340506		-0.583903	-0.476998		-0.606069	-0.553369
	0.0115442	0.0028929		0.0942388	0.00373032		-1.27601	-0.827634		0.430831	-0.414163
	0.0110302	0.00285143		0.109733	0.00247208		0.301784	-0.512565		-1.1618	-0.458371
	0.0123107	0.00370732		0.0119297	0.00509766		0.156766	1.14975		-0.65414	-0.434144
	0.0133926	0.00254893		0.0109023	0.00434359		-0.434363	-0.0967623		-2.00389	-0.511886
	0.0119513	0.00278758		0.0111793	0.00560676		0.355877	-0.138506		-1.02742	-0.478783
	0.0113868	0.00227934		0.011313	0.00495322		0.663975	-0.276661		1.11334	-0.394636
	0.0113481	0.00242682		0.0110624	0.00456037		0.327593	-1.01086		-0.906652	-0.47212
	0.0116784	0.00374663		0.0137302	0.00241432		-0.199858	0.890958		-0.718276	-0.408404
	0.0129133	0.0024184		0.0124709	0.0026838		0.0451591	0.103174		-1.05728	-0.490309
	0.0131019	0.00366875		0.0134328	0.00280787		-0.0969262	0.722867		-0.655741	-0.488941
	0.012934	0.00266565		0.010913	0.00297641		-1.04945	0.337608		0.350878	-0.490683
	0.0126207	0.0028716		0.0111006	0.00201928		-0.0558074	-0.737092		0.28137	-0.478268
	0.0108721	0.00257135		0.0145364	0.00254532		-1.36067	0.449552		1.92037	-0.523641
	0.0111669	0.00126692		0.0113259	0.00201418		-0.920197	-0.334523		0.166197	-0.535308
	0.0112633	0.00241995		0.0145536	0.00303864		-0.749356	0.311498		-0.573136	-0.499316
	0.0113025	0.00158855		0.0118641	0.00318143		-1.60256	0.20289		0.455986	-0.514927
	0.01105	0.00148246		0.0131495	0.00441949		-0.329059	-2.80402		0.493706	-0.509607
	0.00943424	0.00391907		0.0105986	0.00192879		1.82209	-0.37802		1.80331	-0.5355
	0.0112993	0.00251461		0.0106196	0.00152052		2.6671	-0.83375		-1.61187	-0.508196
	0.011314	0.00314348		0.0105914	0.00306136		-0.944173	0.087329		-0.354669	-0.476505
	0.0112328	0.001821		0.0105418	0.00341514		1.59354	-0.258842		0.0996604	-0.393867
	0.0113889	0.00244358		0.0105003	0.00212901		-0.362231	0.245357		-0.526339	-0.380112
	0.0135474	0.00392261		0.0106066	0.00277519		-1.19655	1.20332		-0.549997	-0.417116
	0.0135397	0.00262385		0.0106183	0.00260297		-0.481891	-1.35033		-0.621095	-0.415261
	0.0110738	0.00359947		0.0105121	0.00339206		-0.462522	1.36568		-0.712466	-0.386998
	0.0135405	0.00240582		0.0106235	0.00255927		-1.05689	1.33191		0.265894	-0.508249
	0.0135379	0.00244875		0.0105751	0.00141498		0.754291	-0.152525		0.490189	-0.505133
	0.0135487	0.00446015		0.0146048	0.00258704		0.296373	0.809443		-0.181325	-0.527285
	0.0135678	0.00318279		0.0146027	0.00210929		0.858943	0.16228		-1.0102	-0.54491
	0.0135661	0.00405326		0.0146029	0.0033891		1.15305	1.49912		0.575385	-0.510566
	0.0135773	0.00226282		0.0146019	0.00332398		0.246361	1.04428		-0.880271	-0.542912
	0.0135799	0.00287836		0.0146049	0.00234966		-0.52341	-0.234318		1.51934	2.06355
	0.0134543	0.00447596		0.0107868	0.00272444		-0.126807	-0.665931		0.332249	-0.542074
	0.0115216	0.00312491		0.0108051	0.00263498		-0.727002	-0.0309245		-1.22137	-0.540001
	0.01313	0.00387749		0.0105002	0.00309616		-0.570311	0.597		1.40995	-0.521733
	0.0128971	0.00279836		0.0105301	0.00373552		1.1351	0.219719		0.689882	-0.396368
	0.0128076	0.00321732		0.0105222	0.00254001		1.86082	-0.192048		-1.10859	-0.398424
	0.0135199	0.00448461		0.0106501	0.00378638		1.05213	1.04704		-0.897214	-0.382604
	0.0135931	0.00288791		0.10113	0.00413385		1.80765	0.179257		-0.559495	-0.413814
	0.0135982	0.00406252		0.010521	0.0036284		1.22971	1.1466		-1.34392	-0.386979
	0.0135896	0.00275014		0.0105034	0.00353904		1.00046	0.749278		-0.843973	-0.499025
	0.0135362	0.00323222		0.0105404	0.00294432		0.567069	0.0121475		-0.558849	-0.500546
	0.0135696	0.00425908		0.014564	0.00263277		0.430073	1.28553		1.66711	-0.509854
	0.0135432	0.00251652		0.0145702	0.00271005		1.04617	0.419026		-0.913787	-0.509915
	0.0135578	0.00369896		0.0145554	0.00214817		0.578193	1.12584		-1.15752	-0.501137
	0.0135528	0.00274135		0.0145637	0.00323572		0.0492027	1.47254		0.377123	2.25871
	0.0135567	0.002278		0.01455	0.00229411		1.14474	-0.41189		0.185542	-0.481968
	0.0123361	0.0035971		0.0105302	0.00214885		-1.72182	-1.99685		0.0367217	1.86025
	0.00926118	0.0026582		0.0105029	0.00217414		-0.762857	-0.288856		2.52396	1.75614
	0.00783134	0.00293602		0.0105124	0.00250557		-2.08252	-1.44228		-0.069853	-0.466303
	0.01084	0.00193518		0.0106344	0.00262965		0.607073	-0.0409466		2.05202	1.65542
	0.00982099	0.00247062		0.0105023	0.00219408		0.633157	1.33037		1.4239	1.8338
	0.0133988	0.00415987		0.105054	0.00130905		2.08169	0.817012		1.48999	2.07259
	0.0135407	0.00245365		0.0105678	0.0015967		1.25859	1.6138		1.53258	2.26715
	0.0135414	0.00314621		0.0915958	0.00162971		1.25491	0.984028		0.424729	2.04333
	0.013543	0.00207397		0.0872634	0.000897601		0.482309	-0.125614		0.324832	-0.464943
	0.0135423	0.00292197		0.0105918	0.00107896		0.479761	0.836054		0.0700472	-0.493956
	0.0133742	0.00424939		0.0857448	0.00286166		0.14038	0.381914		-0.0973297	-0.477413
	0.0130863	0.00266537		0.0916454	0.00259409		0.207605	1.05991		1.08173	-0.473028
	0.0131405	0.00333162		0.100376	0.00306665		-0.083052	0.743165		-0.0619798	-0.493925
	0.0130438	0.00232122		0.106624	0.00258707		-0.0184477	-0.224764		-0.263802	-0.394657
	0.0128333	0.00253761		0.0988405	0.00254328		0.40344	1.03013		-0.658636	-0.38736
	0.0134688	0.00447761		0.0105357	0.000975843		0.578224	0.534307		-0.969565	-0.402218
	0.0135599	0.00287748		0.0105039	0.00194734		1.09366	0.980631		-0.624609	-0.41922
	0.0135602	0.00354602		0.0105787	0.00145007		0.905391	0.933056		-1.17017	-0.39185
	0.0135571	0.00294138		0.0106224	0.00134212		0.644105	-2.5518		0.573621	-0.533887
	0.0135514	0.00299977		0.0105018	0.00194416		-0.104921	-0.490361		-0.751651	-0.502046
	0.0108062	0.00495113		0.0145627	0.00257225		0.341449	-1.52746		-0.209574	-0.553991
	0.0119871	0.00335382		0.014568	0.00232527		-0.108977	-0.258761		-0.85634	-0.519031
	0.0114617	0.00422607		0.0145567	0.00282773		-0.594303	-1.01738		-1.0809	-0.511113
	0.0119964	0.00305097		0.0145674	0.00342636		0.473949	-0.635002		1.98754	-0.514423
	0.011453	0.00353002		0.0145606	0.00247315		-1.90882	-0.424463		-0.272987	-0.641261
	0.0124759	0.00403758		0.0109324	0.00375665		-1.50786	-0.417993		-0.068596	-0.527821
	0.0117904	0.00306834		0.0107735	0.0024967		-0.633172	-0.225386		-1.236	-0.527952
	0.011816	0.00308522		0.010531	0.00405043		-1.41292	-0.301702		-0.258646	-0.52804
	0.0112684	0.00227799		0.010503	0.00281356		0.387057	-1.17705		-0.180565	-0.47342
	0.0114072	0.00251963		0.0106037	0.00264046		0.0405387	-0.489226		-0.032407	-0.497727
	0.0121419	0.00443407		0.0107906	0.00294175		1.59368	0.465217		-0.394043	-0.506241
	0.0115014	0.00286661		0.0107858	0.00732313		-0.630989	-0.306725		-0.645684	-0.507958
	0.0136031	0.00368194		0.0106269	0.00324134		-0.977132	0.30413		0.408113	-0.479673
	0.0115607	0.00267992		0.0105471	0.00316609		0.735141	0.777829
	0.0129791	0.00327511		0.0107419	0.00336395		0.447498	1.92331
	0.0135544	0.00321199		0.0105112	0.00124444		0.736696	1.27014
	0.0135801	0.00169391		0.0105013	0.0020751		0.664184	1.9295
	0.0135601	0.00255417		0.0107891	0.00265737		1.22793	1.1095
	0.0135749	0.00168034		0.0105618	0.00248934		0.921556	1.46401
	0.0135928	0.00280337		0.0105024	0.00145186		0.0374669	1.83409
	0.0145869	0.00211645					1.54093	1.73052
	0.0145905	0.00092356					0.450009	1.6545
	0.0146759	0.00134374					0.739027	1.48041
	0.0145677	0.00148133					-0.065201	-1.64611
	0.0145675	0.00204397					-1.59798	-1.33193
	0.00707762	0.0046627					0.204016	-0.582905
	0.00669776	0.00326701					-1.32169	-1.59696
	0.0103347	0.00448226					-1.19094	-1.31727
	0.00669538	0.00412152					0.233814	0.344106
	0.00658721	0.00310908					-2.7468	0.81751
	0.0115126	0.00266299					-0.588747	0.518937
	0.0122058	0.00182556					-0.854634	0.13827
	0.0119728	0.00255793					-0.921934	0.461854
	0.0117249	0.00354078					0.388781	0.864278
	0.0118665	0.00263621					0.25221	0.832031
	0.0142172	0.00368578					0.498363	0.42244
	0.0138505	0.00342331					0.526035	0.381705
	0.0141593	0.00505644					0.168716	0.988734
	0.0137785	0.00480735					1.45242	-0.773619
	0.0133121	0.00237827					0.178608	-0.335137
	0.0101494	0.00491352					1.82102	-0.615243
	0.0103913	0.00373777					1.36355	-0.530875
	0.0110106	0.0052627					1.03971	-0.436744
	0.0106205	0.00459979					1.08291	-0.497818
	0.0104725	0.00414747					0.590669	-0.421581
	0.0108596	0.00473204					1.45973	-0.295301
	0.0106493	0.00427529					1.40869	-0.575465
	0.0114457	0.00466336					1.25582	-0.443079
	0.0109024	0.00502586					-0.192715	-0.835296
	0.0104296	0.00412506					0.99045	-0.341166
	0.00906897	0.00403253					0.323193	-0.451882
	0.0108046	0.00417054					-0.85743	-0.88324
	0.0103259	0.00404981					1.19829	-0.333341
	0.00833516	0.00345374					0.47546	-0.334464
	0.0101254	0.00346603					-0.747943	-0.115789
	0.0102592	0.00360347					-0.346334	-0.0190372
	0.0103534	0.00299064					1.66251	0.348888
	0.0105895	0.00291401					1.88675	0.258125
	0.0131224	0.00425728					-0.0940573	-0.269403
	0.0113489	0.00277722					0.452462	0.0668935
	0.010131	0.00326498					0.170037	-0.044376
	0.0105078	0.0025544					1.89664	1.23365
	0.0101913	0.0025977					0.464121	0.0862703
	0.0147679	0.00304225					-0.249206	-0.0900763
	0.0102305	0.00221454					0.0641871	0.197171
	0.0101552	0.00270931					-0.632044	0.137286
	0.0107291	0.00235453					0.253332	0.282286
	0.0118103	0.0036294					-0.489153	0.210415
	0.0109901	0.00234029					1.51171	-0.375915
	0.0101459	0.00172851					-1.71733	-0.456057
	0.0116688	0.00514711					-0.408978	0.231717
	0.010254	0.00399144					0.187027	-0.563922
	0.0147129	0.00622662					0.73606	-0.484825
	0.0124837	0.00656986					-0.564388	-0.611914
	0.0102174	0.00404785					0.184988	0.343994
	0.008275	0.00251633					-0.34375	0.108018
	0.0103117	0.00146243					0.642748	-0.0960053
	0.0110644	0.00297812					0.386112	0.0947528
	0.0103645	0.00293786					1.13194	0.949253
	0.0102111	0.00216764					-1.33577	1.54319
	0.014347	0.00354081					-0.024929	1.68032
	0.013348	0.000621488					-1.00965	0.375578
	0.0142459	0.00107607					-0.685919	1.62691
	0.0124511	0.00349973					-0.505558	0.179701
	0.013829	0.000831906					-1.38441	1.04524
	0.0105691	0.00225104					0.279751	0.175613
	0.0123831	0.00126659					-1.12659	0.513448
	0.0115855	0.00328059					-1.07427	0.273071
	0.012361	0.00296383					1.56583	-0.32427
	0.0104215	0.00180154					-0.606087	1.62622
	0.0109302	0.00424151					0.319355	-0.0311929
	0.014711	0.00171607					0.0704209	-0.625953
	0.0101717	0.00253543					0.561077	0.223683
	0.0101283	0.00441505					0.173315	-0.828543
	0.0103996	0.00193934					-1.12478	-1.00679
	0.008127	0.00306873					-0.732271	-0.943003
	0.00741446	0.0029325					-0.853058	-1.14925
	0.00788113	0.00319293					-0.385815	-1.42622
	0.00783744	0.00381609					1.69108	-0.427803
	0.00626098	0.00313511					-0.0631324	0.247917
	0.0102012	0.00384725					0.345702	-0.289675
	0.0117117	0.00317309					0.501013	0.439982
	0.0117368	0.00493631					1.20213	0.128225
	0.0124612	0.00330156					-0.625145	-2.90084
	0.0119328	0.00378113					-1.91605	-2.28811
	0.00371782	0.00535962					-1.38055	-2.64458
	0.00467677	0.0043375					-1.58958	-2.65619
	0.00492167	0.00573493					-1.29167	-2.25781
	0.00383228	0.0046831					0.169526	-0.598941
	0.0050042	0.004567					-1.05715	0.934938
	0.0103161	0.00451552					-0.708793	0.853581
	0.0147079	0.00394798					-1.34537	0.907151
	0.0147066	0.00420977					-0.953696	1.05145
	0.0147072	0.00403715					1.26983	1.12863
	0.014708	0.0035714					-0.926355	1.11582
	0.0147208	0.00333466					-0.733749	0.844215
	0.0146885	0.00334378					0.73784	0.772467
	0.0146892	0.00422265					-1.74736	1.93646
	0.0146879	0.00445335					-1.61248	-0.348012
	0.0162422	0.00224426					1.06992	-0.575517
	0.01202	0.00419489					1.38354	-0.144731
	0.0120718	0.00485275					-0.64349	-0.126078
	0.0142327	0.00586619					-1.25405	-0.773014
	0.0121363	0.00372012					0.467563	0.0215044
	0.0117894	0.00509639					-0.34464	-0.681269
	0.0146433	0.00583401					-0.285618	-0.685861
	0.0121646	0.00522717					0.105183	0.739299
	0.0134767	0.00655151					-0.476106	-0.0476375
	0.013879	0.00315776					-0.617277	-1.17862
	0.0142337	0.00560858					0.441464	-1.29075
	0.0121037	0.00649104					0.886516	-1.6218
	0.0114914	0.00617743					-0.244836	-0.219169
	0.0116681	0.00723587					0.499953	-1.48734
	0.0126495	0.00448125					1.40993	0.570183
	0.0117251	0.00693477					-0.938231	-0.278706
	0.0155595	0.00528878					-1.45923	-0.137405
	0.013021	0.00501136					-1.55651	0.854715
	0.0139195	0.00553348					-1.70566	-0.00794692
	0.0143145	0.00328586					-0.273309	-0.797028
	0.0142986	0.00556774					1.16788	-0.543505
	0.0117317	0.00510267					0.540491	-0.111527
	0.0116442	0.00433985					0.853743	0.334779
	0.0137904	0.00533539					0.347182	0.237524
	0.0117413	0.00209759					-0.00552954	-1.12875
	0.0136721	0.00428742					0.105462	-1.07893
	0.0124063	0.00666078					0.0875812	-1.36596
	0.0114672	0.00558898					-0.746145	0.187967
	0.0114368	0.00632309					1.20445	-1.48737
	0.0129533	0.00370063					1.19153	1.09833
	0.0107616	0.00597128					-0.89199	-0.54891
	0.0155859	0.00390838					-0.691961	-0.578483
	0.0119785	0.00468858					-1.09729	0.299942
	0.0114515	0.0042403					-1.48173	-0.733862
	0.0115518	0.00200082					1.26697	0.493446
	0.0115668	0.00476949					0.373806	0.462673
	0.0156001	0.00553371					-0.00938433	0.597794
	0.0155632	0.00557885					0.0221305	1.26163
	0.0155782	0.00523387					0.00235669	0.290036
	0.0155672	0.00345476					-1.72101	-0.00272379
	0.0155508	0.00602623					-0.0357221	0.518224
	0.0114998	0.00275504					-0.751952	0.0104725
	0.0126812	0.0025488					0.27621	1.07307
	0.0128197	0.00403982					-0.746309	0.516551
	0.0128592	0.00124893					1.85038	0.531614
	0.0128159	0.00268795					1.6635	0.601223
	0.0155787	0.00541071					0.786064	0.454106
	0.0155956	0.0052422					1.32275	1.14954
	0.0155688	0.00560723					1.26142	0.565763
	0.0156004	0.00378647					-0.813919	-1.48419
	0.0155487	0.00528976					-1.18103	-0.668737
	0.0116411	0.00684234					-0.7588	-1.13578
	0.0125517	0.00558087					-0.552036	-0.636393
	0.0124932	0.00676643					-1.22471	-1.05088
	0.0114825	0.00442556					-0.10012	-0.610008
	0.0123227	0.00636977					0.839743	0.291848
	0.0120939	0.00496672					0.576456	0.407994
	0.01434	0.00481056					1.41274	1.18712
	0.0156265	0.00578775					0.222606	0.558813
	0.0156134	0.00369941					1.52568	-0.814333
	0.015605	0.00536452					1.0404	-0.679722
	0.0119349	0.0053519					0.421741	-1.12492
	0.0120357	0.00509416					-0.864143	0.224191
	0.0116593	0.00590362					-1.14151	-0.990892
	0.0121498	0.0028006					-0.178539	-1.05765
	0.0121308	0.0060181					0.33991	0.707006
	0.0116014	0.0056665					0.45421	0.549797
	0.0155451	0.00490986					0.441131	1.49985
	0.0155414	0.00532493					1.1273	0.492114
	0.0155538	0.00280682					1.54286	0.998859
	0.0155389	0.0054761					-1.55749	-0.676111
	0.0155794	0.00416683					-1.3622	0.562482
	0.0109467	0.00399551					-0.275207	0.453837
	0.0128105	0.00256024					-0.672558	-0.100858
	0.0119767	0.00201587					1.12139	0.546827
	0.0121461	0.0036627					-0.408944	-0.602987
	0.0155272	0.00531866					-0.400071	-0.780341
	0.0124222	0.00527629					0.795457	-0.422183
	0.0130799	0.00640637					-0.0134552	-0.885073
	0.011544	0.0039165					1.53102	0.926952
	0.0125065	0.00611191					0.299453	1.50039
	0.0155786	0.00435757					0.435819	1.1472
	0.0155588	0.00281032					-0.739004	0.459813
	0.0155618	0.00375407					1.08035	1.30633
	0.0114055	0.00142874					-1.76369	-1.02192
	0.0155524	0.0033209					-0.632663	-0.877907
	0.011421	0.00539092					2.08557	-0.897639
	0.0116123	0.00519864					1.4308	-0.00915844
	0.0114242	0.00506315					-1.00071	-0.838989
	0.011753	0.00302538					-1.61106	-0.767569
	0.0114992	0.00498189					-1.16179	0.118186
	0.0114055	0.00469799					-1.08299	0.0368387
	0.0119896	0.00292277					-1.51237	0.877367
	0.0118641	0.00301395					0.648725	0.30652
	0.0114001	0.000311094					1.08071	0.830767
	0.0267802	0.00183509					0.547711	-0.170316
	0.0120015	0.00243301					-0.761122	1.3643
	0.0128277	0.00186283					-1.20958	-0.0197441
	0.0118268	0.00352847					-0.320072	-0.153237
	0.0129101	0.000524128					-1.04926	0.0428102
	0.0119344	0.00323494					-0.785448	-0.498627
	0.0110291	0.000989165					-1.34138	-2.42275
	0.0110624	0.000643883					-0.752176	-0.593725
	0.0111287	0.00175568					-0.0238062	0.0655385
	0.0111027	0.00544487					0.264182	-0.24277
	0.0110493	0.0018599					0.131058	0.0172404
	0.0117015	0.00123911					0.300523	0.028103
	0.0111016	0.00123456					0.23902	-0.628357
	0.0110998	0.000730702					1.28596	1.03719
	0.0110868	0.000696715					0.272453	2.09991
	0.0111036	0.00198104					0.487014	0.218771
	0.0149943	0.00265575					1.17871	2.25958
	0.0155373	0.00114677					0.880272	1.03446
	0.0120718	0.00131356					0.939545	1.92388
	0.0164334	0.00173453					2.13964	1.74409
	0.0146858	0.00235252					-0.791531	0.831872
	0.0186162	0.00226752					1.13706	0.208201
	0.0171388	0.00308823					0.477338	1.39905
	0.0151179	0.00141439					0.19956	0.955862
	0.0145153	0.00257319					0.556499	0.385744
	0.0176156	0.0010714					0.137696	0.243372
	0.0135799	0.00284202					1.83541	-0.552832
	0.0141705	0.00113327					-0.342553	-0.832339
	0.0137999	0.00161838					-0.635215	0.234973
	0.0139546	0.0028739					0.206983	-0.0718948
	0.0138782	0.00307248					0.00158811	-0.62668
	0.0119079	0.00263956					0.617942	0.949638
	0.011432	0.00270336					-1.1827	0.097739
	0.0122864	0.00149688					-0.437176	0.119138
	0.0115847	0.00138764					-0.590305	-0.342518
	0.0121501	0.00302427					-0.857671	0.108691
	0.0133172	0.00114772					0.465193	-1.14605
	0.0111994	0.000674804					-0.94042	-1.071
	0.0123487	0.00178285					-0.354797	-0.321301
	0.0119133	0.00223877					-0.623369	-0.82515
	0.0119772	0.00143152					-0.874216	-1.18168
	0.0110168	0.00289382					1.03041	-0.162236
	0.0110025	0.00273465					-0.827903	0.930236
	0.0110016	0.00128612					0.209723	-0.794221
	0.0110002	0.00225763					0.538409	-0.0622525
	0.0110073	0.00295314					-0.987352	1.02376
	0.0115565	0.0015339					-0.803338	-1.17099
	0.0145098	0.00237775					-1.94367	0.293374
	0.0113758	0.00257348					-0.881371	-0.0755779
	0.0121633	0.00194771					-0.501036	-0.155976
	0.0145157	0.00220308					-0.598153	0.109698
	0.0110379	0.00296313					-0.250485	-1.93238
	0.0114423	0.000540016					-1.8213	-0.950557
	0.0111281	0.000938232					0.708856	-1.38633
	0.0111616	0.0011269					1.21945	-1.52213
	0.0110186	0.000470998					-0.896138	-0.146629
	0.00785854	0.00125391					1.07532	-0.820664
	0.0113456	0.00284522					-1.81082	0.408364
	0.0124706	0.00481165					-0.937082	-0.36403
	0.0110004	0.00360359					-1.88022	-0.00630094
	0.0112107	0.00115795					-0.909522	-1.10322
	0.0110001	0.00224884					0.152307	-1.03697
	0.0125322	0.00140783					-0.25135	-1.35222
	0.0111982	0.00156524					-0.114207	-1.10308
	0.0103577	3.4062e-05					-0.107431	-1.3231
	0.0104475	0.00224188					-0.489949	-0.929196
	0.0110119	0.00267834					2.47155	-1.12841
	0.0110485	0.00332366					0.0199721	-0.182266
	0.0111618	0.0029559					0.907921	0.128434
	0.0110288	0.00324775					1.61798	-0.537009
	0.0111526	0.00261092					-0.0615225	0.768573
	0.0112502	0.00309316					0.382855	0.583654
	0.0121537	0.00216982					-0.811771	0.742669
	0.01231	0.00172617					-0.579309	0.189251
	0.0122811	0.00298213					-0.0842451	1.19759
	0.0130117	0.0011918					-0.562949	-0.097287
	0.0142056	0.00274277					2.50757	-1.11473
	0.0137798	0.00200996					1.95525	-0.530762
	0.0137134	0.00301211					0.184224	0.356659
	0.0132524	0.000604184					0.834242	0.809871
	0.0132895	0.00314154					0.20141	0.423368
	0.0120253	0.00384186					0.709529	1.35184
	0.0119857	0.00267468					-2.05433	0.49036
	0.0133909	0.00236643					0.139998	-0.442741
	0.0136125	0.00171289					-0.254064	-0.112614
	0.0135945	0.00244116					-0.0781149	-0.139404
	0.0138391	0.00089297					-0.0382932	-0.61499
	0.0136629	0.00238026					-0.717609	-0.496117
	0.0136428	0.00416182					-0.515976	-0.30808
	0.0136418	0.00352344					0.266685	0.0109742
	0.0126221	0.00255544					2.52047	2.92638
	0.0111658	0.0020174					1.91964	0.222224
	0.0113525	0.00197463					-0.759276	0.0366391
	0.0110062	0.00126527					-0.442551	0.0937071
	0.011543	0.00118597					-0.271927	0.185607
	0.0176909	0.00170459					-0.481125	0.49333
	0.012296	0.00153106					0.015681	-0.714084
	0.0120393	0.00163272					-1.28447	-0.381949
	0.0122169	0.00170012					-0.811134	0.00295134
	0.0121058	0.00141162					-0.0933945	-0.50359
	0.0126471	0.00135866					-0.991039	-0.901665
	0.0110001	0.00204309					0.589544	-0.477482
	0.0110041	0.00140575					-0.866511	-1.08053
	0.0111107	0.000769196					-0.14738	-0.0949266
	0.011	0.00163658					-0.825164	-0.383282
	0.0110038	0.00240897					-0.216641	-1.25022
	0.0117778	0.00295733					-0.123757	0.162524
	0.0124473	0.0049856					-0.0246146	-0.537709
	0.012315	0.00263258					-0.618839	-0.228724
	0.0127171	0.00368433					2.32563	-0.251581
	0.0129489	0.0058696					1.25041	0.427698
	0.0117395	0.00147693					-1.0157	-1.80106
	0.0116043	0.00291953					-0.706785	-1.29255
	0.011612	0.00223099					-1.22425	-2.1554
	0.011601	0.00227154					-1.26622	-0.551539
	0.0117327	0.000872655					-1.19995	-2.15495
	0.00691917	0.00108099					-0.454391	0.535932
	0.00980923	0.00282526					-0.432135	-0.464928
	0.00779743	0.00275765					-0.563525	1.2743
	0.0107154	0.00206175					-0.475075	-0.464509
	0.00736201	0.0023212					0.374597	0.0891804
	0.0120021	0.000898192					-0.848928	-1.38969
	0.011722	0.00287323					1.49231	0.830374
	0.0139665	0.00119893					-0.560064	-0.519753
	0.011947	0.00309726					0.988567	0.884348
	0.0117706	0.00167331					-0.540914	-0.693812
	0.00819971	0.00143463					-0.150998	1.50617
	0.0137388	0.00197147					-0.419848	-0.229989
	0.0100263	0.00130106					0.43127	0.707815
	0.0135041	0.0016152					-0.394589	0.80865
	0.00904129	0.000708251					-0.000259309	0.286735
	0.0145858	0.00129582					1.23593	0.0822099
	0.0132333	0.00385516					2.06997	0.227753
	0.0126008	0.00110963					1.69231	0.347966
	0.0132205	0.00150209					1.87168	0.260677
	0.0127289	0.00218652					2.43728	0.360595
	0.0117693	0.00168772					0.465104	1.18853
	0.0119106	0.00150105					-0.0750029	-0.165337
	0.0117617	0.00108134					-0.170518	1.51364
	0.0116976	0.00121396					-0.475067	0.845019
	0.0116854	0.000976623					-0.165092	1.52786
	0.0131341	0.000559739					-0.915171	0.21466
	0.0120497	0.00252592					-1.79283	-0.748081
	0.0139799	0.00067304					-1.02842	-0.111864
	0.0139806	0.00218028					-1.46726	-0.335001
	0.0139788	0.000639908					-1.47853	-0.617584
	0.0121404	0.00176039					1.19996	0.414199
	0.0120095	0.00379873					1.43166	-0.434804
	0.0118154	0.00217111					1.34686	0.971761
	0.012054	0.00291245					1.89335	-0.426969
	0.0118433	0.00333849					1.64848	1.5866
	0.0117075	0.000877922					1.98339	1.63394
	0.0117134	0.00279678					-0.307196	-0.124039
	0.0136825	0.00159661					0.89674	1.72053
	0.011605	0.00267076					-0.133368	0.507071
	0.0139803	0.000509047					0.390223	-0.4815
	0.0146483	0.00107037					0.945243	0.333381
	0.0121439	0.00252703					-0.0266201	-0.490348
	0.0153858	0.00161281					-0.240624	-0.371367
	0.0125238	0.00148497					0.0239983	-0.0228127
	0.0115028	0.00269134					0.525393	0.789073
	0.0123346	0.00168705					0.357977	-0.0619115
	0.0119621	0.00317061					-1.3076	-1.00945
	0.011647	0.00258739					-1.25401	-0.0464957
	0.0116661	0.00182116					-2.3774	-2.03919
	0.013127	0.00145275					-1.49029	0.0251133
	0.013869	0.00411215					0.02848	-1.68835
	0.0136552	0.00603337					-0.633936	-1.74611
	0.0136888	0.00389727					0.00519943	-0.237283
	0.0136287	0.00832708					-0.434038	-1.71825
	0.0137204	0.00376749					2.38285	0.996039
	0.00922912	0.00313697					-0.0171627	0.596922
	0.0114327	0.00547065					0.452033	1.60286
	0.0120086	0.00264691					0.2365	0.520087
	0.00380881	0.00421088					0.111905	1.3015
	0.00835666	0.00233187					0.931228	0.328695
	0.0139706	0.00182998					0.33165	-0.275127
	0.0132046	0.00196324					0.165543	0.125387
	0.013545	3.71044e-05					0.0715641	0.110844
	0.0118095	0.000741339					0.410852	0.0371999
	0.0134633	0.000634404					-0.78219	-0.308275
	0.012904	0.00226706					-0.512107	-0.695636
	0.0123612	0.00308481					-0.811394	-1.08952
	0.0122743	0.00209542					-0.69085	0.902142
	0.0122551	0.00210904					0.609183	0.841236
	0.0118769	0.00189672					-0.234246	0.79964
	0.0102084	0.00100667					0.0572077	0.959504
	0.0105074	0.00217845					0.174374	0.829378
	0.0086391	0.00119766					0.382823	0.987519
	0.0128713	0.000942259					0.327382	1.49213
	0.0126451	0.000853271					0.701809	0.667562
	0.0127022	0.00100416					-0.935145	-0.0957853
	0.0139869	0.00192857					-0.781509	0.0794089
	0.0139666	0.0022015					-0.790163	0.46803
	0.0139668	0.0018454					-0.5914	0.183241
	0.0139486	0.000690228					-0.0583733	-0.547454
	0.0127389	0.00133846					0.0326975	0.0157305
	0.0125329	0.00285241					0.120049	-0.163278
	0.0123711	0.00229589					-0.529334	0.531343
	0.0126063	0.00165541					0.675337	0.204312
	0.0128797	0.00257046					0.953804	0.277122
	0.0116517	0.00298891					-0.776066	0.171417
	0.0122814	0.00234962					-0.607114	0.251988
	0.0118399	0.0023115					-0.552208	-0.100275
	0.0129308	0.00183723					-0.684391	-0.093563
	0.0118059	0.00144923					0.952056	-0.210613
	0.0110192	0.00115803					-0.745547	-1.0977
	0.00970858	0.000197629					-0.660846	-1.8175
	0.00989409	0.000116183					-0.778507	-1.65501
	0.00906623	0.000455465					-1.27024	-1.51125
	0.00979327	0.00116026					0.206226	-0.354788
	0.00898705	0.000741871					-0.89449	-0.3946
	0.00694909	0.00164306					-1.08569	-0.71735
	0.00395902	0.00103789					-0.810381	-0.415523
	0.00463848	0.001179					-0.970549	-0.151889
	0.00502072	0.00108492					1.58392	0.354267
	0.00984858	0.00208109					-0.814897	-0.745525
	0.00964051	0.00200492					2.57277	-0.0833771
	0.00964245	0.00307622					0.43372	-0.698462
	0.00933937	0.00177311					-0.357451	-0.936413
	0.00963733	0.00119758					0.171937	-0.399127
	0.0105982	0.000481444					0.430649	2.48434
	0.0084482	0.00197533					0.937613	2.72446
	0.009362	0.000695253					1.5703	-0.128399
	0.00949537	0.00286657					2.4617	0.0648477
	0.00607726	0.000236855					2.19978	0.175908
	0.00937269	0.00175211					2.25145	-0.154083
	0.0222416	0.000417812					2.01544	-0.0297009
	0.0183333	0.00115895					0.0127794	-1.10633
	0.0212093	0.00323936					-0.644624	-0.46152
	0.0233313	0.00126289					-0.85024	-0.193682
	0.00924203	0.000724449					-0.390546	-0.723916
	0.0096766	0.000518742					-1.18838	-0.541027
	0.010113	0.000587152					0.628946	0.29827
	0.00944553	0.00101305					-0.684179	0.359795
	0.0098044	0.000959806					-0.755293	0.451703
	0.00923953	0.00396211					-0.604506	0.465041
	0.00935425	0.00194039					-0.709492	-0.218958
	0.00927261	0.000971323					0.152277	-0.45732
	0.00899738	0.00245291					0.537463	0.212247
	0.00952323	0.0023728					0.384484	0.50608
	0.0104746	0.000543308					0.345058	-0.415913
	0.0110056	0.000870487					0.0865405	0.110514
	0.0110044	0.000564752					-0.0732554	-0.568525
	0.0110022	0.000518425					-0.631272	-0.00477038
	0.00898457	0.000767039					0.150094	0.224555
	0.00896435	0.00153658					-0.305066	0.0504705
	0.0106695	0.00102328					-0.464203	0.192458
	0.0125758	0.00195602					0.110433	0.00184784
	0.00937464	0.00180967					-0.650132	-0.146142
	0.0108539	0.00154473					-0.918399	-0.185593
	0.00937419	0.00231487					-0.207915	-0.180591
	0.0105629	0.00163568					-0.597731	-0.258388
	0.010517	0.000829956					0.32153	-0.561557
	0.0105677	0.00145751					-0.640638	-0.679649
	0.0108188	0.00123816					0.0285866	-0.412098
	0.0110004	0.00205132					-0.156759	-0.909318
	0.00893943	0.000480633					-0.723097	-0.3343
	0.00899321	0.000665133					0.030979	0.247695
	0.00893418	0.000589529					-0.85878	-0.367357
	0.00930593	0.00121903					-0.805382	0.32111
	0.00890805	0.00182564					-0.21063	-0.240127
	0.00895172	0.00226058					-0.783513	0.0992875
	0.0094265	0.00184889					0.392613	1.92377
	0.00896752	0.00303734					0.697781	1.21065
	0.0092077	0.00137233					0.946194	2.13794
	0.0101681	0.00040444					1.33426	2.20666
	0.0105923	0.0028665					0.960054	2.21343
	0.0101972	0.000190236					1.19459	0.47334
	0.0105574	0.00241004					2.28968	0.469897
	0.0100567	0.000784725					2.08146	0.236603
	0.0160759	0.000758938					0.43318	0.398403
	0.014597	0.00164281					1.5104	0.224638
	0.0161764	0.000149791					0.682959	-0.360939
	0.0164552	0.000200951					0.00697831	-0.167238
	0.0172096	0.000932872					0.512318	-0.160679
	0.011005	0.000493677					1.20508	2.23235
	0.0109488	0.000448935					-0.184761	-0.269685
	0.010855	0.00112802					2.00369	-0.460876
	0.0110173	0.000754311					-0.862345	-0.772113
	0.0108998	0.0012125					-1.18394	-0.0562322
	0.00894901	0.0012019					-0.871239	-0.215832
	0.0090539	0.000664998					-1.1123	-0.213251
	0.00890655	0.000495923					0.16025	-0.68527
	0.0173134	0.000973968					-1.00923	-0.391833
	0.00890127	0.000851811					-0.567996	-0.283299
	0.00909482	0.00167883					-0.734978	-0.839935
	0.00914385	0.00275907					-0.959296	-0.35995
	0.00905185	0.000295161					-0.957314	-1.34872
	0.00910599	0.0008781					-0.710826	-0.282536
	0.00915314	0.000916694					-1.15127	-1.68268
	0.00892427	0.00225176					-0.519171	-0.215577
	0.00964721	0.00200246					-1.10673	-1.26581
	0.0095073	0.00150295					0.0658368	-0.725969
	0.00901321	0.00285314					-0.728451	0.00455353
	0.00903094	0.00128055					-1.2994	-0.0592397
	0.00539076	0.00091644					-1.13333	-0.420382
	0.00895197	0.000945082					-0.793141	0.273535
	0.00360493	0.00023712					0.665294	-0.228017
	0.00901094	0.000782198					-1.02328	-0.59071
	0.00626708	0.00151806					-1.24217	-1.26424
	0.00947307	0.0029354					-0.559728	-0.692703
	0.0104352	0.00147706					-1.5026	-0.708454
	0.010118	0.00137123					-1.0044	-1.68025
	0.00971924	0.00216908					-1.27296	-1.24877
	0.0106709	0.000821572					-1.65902	-1.58573
	0.00993424	0.00235073					-0.813376	-1.68704
	0.00690437	0.000440839					-1.66732	-1.55747
	0.00721186	0.00282815					1.0824	-0.335102
	0.0081246	0.00197602					-0.659953	0.480943
	0.00694256	0.000842609					0.347348	-0.122235
	0.00537606	0.00227699					-0.395704	0.136509
	0.00649515	0.00206367					-0.987585	0.159644
	0.00680817	0.00341722					1.10454	0.140228
	0.00546392	0.00238581					2.86496	0.291415
	0.00477971	0.00130149					-1.14301	0.407076
	0.00956335	0.00231051					-0.762402	0.193819
	0.0115139	0.00174114					-1.25799	0.203574
	0.00958272	0.00167256					1.37539	0.568116
	0.0105644	0.00185524					-0.969811	0.471893
	0.011513	0.00273239					-0.473382	0.197405
	0.00950518	0.000784548					-0.721624	0.0750105
	0.0112675	0.00208					-0.703039	0.0103762
	0.0114978	0.00195312					1.33019	-0.11047
	0.0114986	0.00261251					0.424298	-0.654865
	0.0114932	0.00257698					-1.03284	-1.53236
	0.0105337	0.000491735					0.380164	-0.641364
	0.0105489	0.000804124					0.536893	0.0725017
	0.00964036	0.000743163					0.223401	0.0406582
	0.00988216	0.00136291					-0.210995	0.150656
	0.0095407	0.00122104					-1.08174	0.381498
	0.02044	0.00194371					-0.148241	-0.178383
	0.0101093	0.00216277					0.231144	0.31088
	0.00836003	0.0020946					-0.753453	0.150977
	0.00588596	0.00233019					0.485349	0.554777
	0.00878337	0.00247626					0.391489	0.42752
	0.0097362	0.0012247					-0.0561575	0.862859
	0.00966561	0.00125244					-0.352688	-2.4751
	0.0103164	0.0015636					-1.01396	-2.5453
	0.00986927	0.000403603					0.240176	-0.495859
	0.010304	0.00256717					-0.921395	-2.59763
	0.0093808	0.000133203					-1.52757	-2.3599
	0.00930209	0.000548266					-1.57312	-0.214497
	0.0115168	0.00151603					0.914874	0.202821
	0.0110667	0.00145895					1.97842	-0.188728
	0.011515	0.000562905					0.381987	0.246897
	0.00249544	0.00185081					1.03462	0.550674
	0.00235647	0.00192862					1.6422	-0.310832
	0.00864247	0.00188604					1.03103	-0.0725995
	0.0023293	0.00206302					0.172977	0.128993
	0.00270748	0.00170711					1.60446	-0.0798171
	0.0112363	0.00361101					0.92869	0.00128968
	0.0126773	0.00376336					1.20058	0.273866
	0.0112277	0.00352284					-0.982802	0.375058
	0.0112167	0.00216663					-1.19017	0.497323
	0.0117921	0.00180399					0.974874	-0.299997
	0.00992321	0.00259543					0.630125	0.481445
	0.0103061	0.00224271					0.13991	-0.0490553
	0.0105376	0.00185171					-0.463632	0.113737
	0.00971149	0.00167035					-0.135318	0.0137214
	0.0100939	0.00180225					1.17831	0.39944
	0.0109291	0.00179584					0.145713	0.436661
	0.0242584	0.00271191					1.558	0.0530863
	0.0222572	0.000685614					1.21186	0.451671
	0.0109074	0.00146158					0.787526	0.510064
	0.0110806	0.00125727					2.06084	0.0676715
	0.00955786	0.00219662					-0.532723	0.144936
	0.0109243	0.00114997					0.466819	-0.0635706
	0.0102018	0.0020657					-0.645711	-0.0925956
	0.00904492	0.000406086					-0.449808	0.0282278
	0.0101735	0.00184352					-0.143348	0.305589
	0.0114879	0.00196681					-0.549535	0.0341091
	0.0111258	0.00148976					-1.4671	0.337895
	0.0102609	0.00180939					-0.851972	-0.208668
	0.0114981	0.00181571					-1.04454	-0.187111
	0.011495	0.00163237					1.8623	0.0127918
	0.010817	0.00232038					-0.303209	0.401137
	0.0108926	0.00215746					-1.24695	0.558427
	0.0103042	0.00221292					-1.11152	0.468212
	0.0108329	0.00283126					-0.885271	0.267134
	0.0107084	0.00233364					1.70945	-0.0576688
	0.01151	0.00227871					1.17511	-0.0239375
	0.00966097	0.00126803					1.28353	0.121653
	0.0115132	0.00218215					-0.360095	0.278072
	0.00995236	0.0023091					-0.127927	0.228069
	0.0099304	0.00222057					1.56589	-0.260468
	0.0103349	0.00200779					0.102016	-0.012184
	0.0107468	0.00122046					0.126388	0.141714
	0.0108575	0.00084548					-0.28921	-0.451058
	0.0109083	0.00117482					-0.439376	-0.368029
	0.0102966	0.00118412					-0.426634	0.512255
	0.00985294	0.0017434					0.229864	0.1938
	0.0105903	0.00237663					-0.252536	0.497971
	0.0106163	0.00195303					0.443815	0.439804
	0.0112188	0.00207255					-0.483723	0.266623
	0.0111478	0.00215587
	0.00951889	0.00203558
	0.0097087	0.0014587
	0.0101317	0.00140643
	0.00958004	0.00268526
	0.00960292	0.00245176
	0.0103864	0.000516923
	0.0095874	0.00070134
	0.011023	0.00119772
	0.0110607	0.00141499
	0.0105989	0.001488

## Sheet: Fig. 7
	Fig. 6a (Monkey J, low-freq)				Fig. 6a (Monkey J, high-freq)				Fig. 7a (Monkey C, low-freq)				Fig. 7a (Monkey C, high-freq)				Fig. 7b (Monkey J)			Fig. 7b (Monkey C)			Fig. 7c (Monkey J)			Fig. 7c (Monkey C)
	real_eigs	imag_eigs	cluster_nums		real_eigs	imag_eigs	cluster_nums		real_eigs	imag_eigs	cluster_nums		real_eigs	imag_eigs	cluster_nums		low_freq_distance	high_freq_distance		low_freq_distance	high_freq_distance		distance	cc		distance	cc
	0.999709	0	4		0.997466	0	3		0.950651	0	1		0.965755	0	1		0.00642817	0.0101679		0.0102883	0.00764928		1.44699	-1.48543		1.53555	-0.975604
	0.990344	0.0114196	7		0.974604	0	1		0.958896	0	1		0.992348	0	2		0.00448531	0.00575802		0.0101563	0.00950765		0.908354	-0.811555		0.469339	-0.874163
	0.97927	0.00899898	8		0.988097	0.0122337	7		0.987554	0.006288	8		0.992401	0.00396254	8		0.00545324	0.00720879		0.0100746	0.00912618		0.0558353	-0.195303		-0.820786	0.907847
	0.97576	0	2		0.978677	0.00963486	8		0.971956	0	2		0.973454	0	1		0.00482002	0.00706868		0.0101973	0.00841508		-0.517382	0.722375		0.487072	-0.88687
	0.953033	0	1		0.971455	0	1		0.974038	0.00389859	6		0.977385	0	1		0.00499082	0.00717625		0.0101194	0.00784082		-0.85445	0.819323		-1.07482	0.891217
	0.956577	0	1		0.96161	0	1		0.976382	0	2		0.982642	0	1		0.00772289	0.0091895		0.0127211	0.00791535		-1.03934	0.950589		-0.596358	0.937573
	0.964768	0	2		0.970615	0	1		0.999852	0	4		0.980393	0.00318078	6		0.00789452	0.00580222		0.0123961	0.00701109		0.226672	-0.224265		0.947972	-1.5047
	0.99968	0	4		0.966695	0.00436975	6		0.9504	0	1		0.98156	0	1		0.00794851	0.00906288		0.0118625	0.00917368		-0.252649	0.552667		0.987447	-0.0763442
	0.951005	0	1		0.997986	0	3		0.963854	0	2		0.951374	0	1		0.00817201	0.00957115		0.0163138	0.00760257		-0.179008	-0.257263		-0.652867	0.756418
	0.960007	0	1		0.966972	0	1		0.989665	0	3		0.966102	0	1		0.00763716	0.0107187		0.0148948	0.00655677		-0.295434	0.685412		0.769813	-0.851058
	0.991455	0.0120697	7		0.990666	0.0126277	7		0.986091	0.00408887	8		0.997818	0	3		0.00732137	0.00899623		0.0115167	0.00400922		1.77341	-1.76068		-1.00019	0.959565
	0.980803	0.013036	8		0.977589	0.012005	8		0.990924	0	3		0.991589	0.00631005	8		0.0066559	0.0109817		0.0040484	0.00362304		-1.27299	1.00413		-1.05217	0.716117
	0.965556	0	2		0.997051	0	2		0.988451	0.00618137	8		0.972994	0.00109387	5		0.0070059	0.00882465		0.0054718	0.00369676		1.5449	-0.991342		1.59205	-1.40945
	0.999701	0	4		0.965022	0	1		0.960785	0	2		0.977727	0	1		0.00608426	0.00834258		0.0035462	0.00334782		0.678037	-0.427917		0.911587	-1.09139
	0.953398	0	1		0.987098	0.0122053	7		0.964865	0	2		0.986544	0	1		0.00792271	0.00992585		0.00386045	0.00228876		0.156036	-0.955281		-0.440002	0.452144
	0.962461	0	2		0.982223	0.0123167	8		0.975719	0	2		0.963939	0	1		0.00383396	0.00546893		0.00385594	0.00239935		-0.396459	1.12402		-0.569817	0.308422
	0.99132	0.0110444	7		0.968258	0	1		0.976197	0.00220245	6		0.972776	0	1		0.00317255	0.00494933		0.010155	0.0030186		-1.04967	-0.0366487		-0.73389	0.935279
	0.966803	0	2		0.974522	0	1		0.960264	0	2		0.986659	0	1		0.00344132	0.00630658		0.00823233	0.00433033		-0.932851	1.28717		-0.759929	0.804993
	0.980954	0.0100749	8		0.970579	0.00315464	6		0.98971	0	3		0.981427	0.00401593	6		0.00292787	0.00543843		0.00735479	0.00355438		1.69003	-1.18372		1.0467	-1.43383
	0.977371	0	2		0.973121	0	1		0.988563	0.00669605	8		0.991401	0.00557943	8		0.00317012	0.00557902		0.0055964	0.00851234		0.652749	-0.864558		0.798116	-0.951366
	0.999706	0	4		0.996628	0	2		0.969963	0	2		0.998313	0	3		0.00525656	0.00635273					-0.143347	-0.628896		-0.920774	0.922393
	0.957156	0	1		0.988819	0.0118128	7		0.977235	0.0037427	7		0.997848	0	3		0.00819847	0.00375417					-0.953579	1.08581		0.826099	-0.0736098
	0.990855	0.0110236	7		0.977518	0	1		0.977728	0	2		0.990376	0	2		0.00545949	0.00700744					-0.546141	0.868568		-0.554406	0.732545
	0.981936	0.0147506	8		0.980657	0.0143407	8		0.988127	0	3		0.991788	0.00627321	8		0.00663719	0.00306123					-0.699709	0.722796		-1.19574	0.803864
	0.952349	0	1		0.9661	0.00562654	6		0.989166	0.00633827	8		0.964186	0	1		0.00500541	0.0065737					1.34697	-1.69755
	0.967193	0	2		0.976554	0	1		0.960309	0	2		0.983778	0	1		0.00409044	0.00512136					0.988645	-0.416222
	0.99966	0	4		0.971513	0	1		0.973659	0	2		0.968926	0	1		0.00498057	0.00522564					-0.639125	-0.245637
	0.976204	0	2		0.968595	0	1		0.976179	0.0037512	7		0.980609	0	1		0.00381503	0.00543739					0.174212	0.763161
	0.991476	0.0110456	7		0.996477	0	2		0.96968	0	2		0.977951	0	1		0.00455488	0.00860112					-1.03452	0.917128
	0.980892	0.00893591	8		0.971643	0	1		0.999861	0	4		0.974825	0	1		0.00325143	0.00710141					-0.836183	0.679121
	0.966751	0	2		0.989919	0.0125471	7		0.950099	0	1		0.950854	0	1		0.00413672	0.00328955					1.45388	0.343966
	0.958555	0	1		0.981841	0.0148784	8		0.957423	0	1		0.967157	0	1		0.00439284	0.00636926					0.39078	-0.398078
	0.953919	0	1		0.965118	0.00389762	5		0.987409	0.00641951	8		0.997762	0	3		0.00464893	0.0045562					-0.182448	-0.339504
	0.999726	0	4		0.978885	0	1		0.972309	0.00390526	6		0.990987	0.00602329	8		0.00394748	0.00512402					-0.659137	0.403
	0.952802	0	1		0.974382	0	1		0.97807	0	2		0.981088	0	1		0.00449921	0.00541537					0.437271	-1.49558
	0.99136	0.013018	7		0.975925	0	1		0.975891	0.00232789	6		0.9726	0	1								-1.44034	1.4862
	0.981201	0.0159065	8		0.997785	0	3		0.961162	0	2		0.979076	0	1								0.929663	0.388817
	0.957609	0	1		0.988151	0.0124416	7		0.990148	0	3		0.975091	0	1								1.46813	0.0821517
	0.9688	0	2		0.977944	0.0113243	8		0.988015	0.00537943	8		0.950618	0	1								-0.179806	-1.96905
	0.964475	0	2		0.975503	0	1		0.97797	0	2		0.994043	0	2								-0.30416	0.180773
	0.999664	0	4		0.964674	0.002288	5		0.976922	0	2		0.991417	0.00641698	8								-1.06673	0.478975
	0.951823	0	1		0.967488	0.0036199	6		0.999853	0	4		0.986459	0	1								-0.847091	0.838336
	0.96029	0	1		0.996569	0	2		0.990923	0	3		0.966963	0	1
	0.991905	0.0115236	7		0.963561	0	1		0.988575	0.00671628	8		0.969554	0	1
	0.980898	0.0131228	8		0.988969	0.011382	7		0.964374	0	2		0.972494	0	1
	0.965953	0	2		0.978031	0.0122938	8		0.970197	0	2		0.974156	0	1
	0.999645	0	4		0.973384	0	1		0.975292	0.00343994	6		0.980092	0	1
	0.95331	0	1		0.968283	0	1		0.978217	0	2		0.952912	0	1
	0.991476	0.0110912	7		0.971187	0	1		0.960856	0	2		0.997918	0	3
	0.981466	0.0139894	8		0.995819	0	2		0.988497	0.00671449	8		0.965211	0	1
	0.962188	0	2		0.987441	0.0103079	7		0.989354	0	3		0.99116	0.00642838	8
	0.966498	0	2		0.979749	0.0140955	8		0.951698	0	1		0.971381	0	1
	0.999673	0	4		0.970669	0.00508695	6		0.988063	0	3		0.981449	0.00270894	6
	0.971122	0	2		0.96928	0	1		0.988427	0.00691994	8		0.98356	0	1
	0.990583	0.0107714	7		0.994195	0	2		0.961974	0	2		0.978099	0	1
	0.98134	0.0148321	8		0.961879	0	1		0.970305	0	2		0.998297	0	3
	0.962664	0	2		0.989455	0.0111346	7		0.97264	0	2		0.961925	0	1
	0.953752	0	1		0.978861	0.0119113	8		0.967323	0	2		0.991264	0.00604116	8
	0.954305	0	1		0.965533	0.00632473	6		0.988309	0.00701528	8		0.988209	0	1
	0.999696	0	4		0.971997	0	1		0.978304	0.00376444	7		0.967168	0	1
	0.95095	0	1		0.968573	0	1		0.972725	0.00396793	6		0.975629	0	1
	0.991543	0.0120308	7		0.997328	0	3		0.955385	0	1		0.965052	0	1
	0.980597	0.0145238	8		0.977032	0	1		0.95718	0	1		0.997918	0	3
	0.955951	0	1		0.989851	0.0129137	7		0.98988	0	3		0.972936	0	1
	0.961187	0	2		0.98036	0.0142149	8		0.986129	0.00575811	8		0.992386	0.00671124	8
	0.966028	0	2		0.96236	0	1		0.961161	0	2		0.986594	0	1
	0.999654	0	4		0.964989	0.00434948	5		0.973033	0	2		0.984037	0	1
	0.952521	0	1		0.970522	0	1		0.971819	0.00315615	6		0.95111	0	1
	0.991782	0.0134259	7		0.99791	0	3		0.976248	0	2		0.99769	0	3
	0.980926	0.0173266	8		0.956288	0	1		0.9597	0	2		0.984163	0	1
	0.977024	0	2		0.987722	0.0123226	7		0.990845	0	3		0.990429	0.00724938	8
	0.958197	0	1		0.978081	0.0118817	8		0.987942	0.0063402	8		0.974513	0	1
	0.961575	0	2		0.963742	0.00212051	5		0.967074	0	2		0.993697	0	2
	0.968817	0	2		0.967796	0.00401492	6		0.978494	0	2		0.986441	0	1
	0.999675	0	4		0.976651	0	1		0.973369	0	2		0.990872	0.00540485	8
	0.953358	0	1		0.973162	0	1		0.960224	0	2		0.965769	0	1
	0.95979	0	1		0.972958	0	1		0.988647	0.00688116	8		0.967174	0	1
	0.992079	0.0117271	7		0.996019	0	2		0.98961	0	3		0.980425	0	1
	0.967772	0	2		0.958956	0	1		0.968916	0	2		0.969559	0	1
	0.98095	0.0128148	8		0.989565	0.0116046	7		0.972596	0	2		0.97211	0	1
	0.999664	0	4		0.977548	0.0126056	8		0.977139	0.00491646	7		0.977061	0.00244627	6
	0.953627	0	1		0.961009	0	1		0.978846	0	2		0.974796	0	1
	0.991886	0.0113671	7		0.979072	0	1		0.951454	0	1		0.951449	0	1
	0.981454	0.0139314	8		0.968106	0.00237908	6		0.988001	0	3		0.997953	0	3
	0.962458	0	2		0.970447	0	1		0.9892	0.00727908	8		0.982096	0	1
	0.967072	0	2		0.974731	0	1		0.961858	0	2		0.991944	0.00637542	8
	0.999615	0	4		0.998374	0	3		0.97931	0	2		0.985371	0.00326612	8
	0.953857	0	1		0.987866	0.0119228	7		0.966004	0	2		0.976917	0	1
	0.99098	0.0116533	7		0.980053	0.0151812	8		0.978074	0	2		0.963967	0	1
	0.981892	0.0150591	8		0.970283	0.00523853	6		0.972399	0.00281472	6		0.965834	0	1
	0.954602	0	1		0.975396	0	1		0.952884	0	1		0.968181	0	1
	0.972281	0	2		0.974836	0	1		0.988804	0.00657313	8		0.998295	0	3
	0.962316	0	2		0.997543	0	3		0.974332	0.00417507	6		0.99155	0.0066004	8
	0.999704	0	4		0.952607	0	1		0.964446	0	2		0.967848	0	1
	0.952558	0	1		0.966772	0	1		0.958619	0	1		0.985418	0	1
	0.992005	0.0120359	7		0.9885	0.0119065	7		0.960607	0	2		0.982257	0	1
	0.981537	0.0148071	8		0.980087	0.0141481	8		0.999846	0	4		0.972456	0	1
	0.960487	0	1		0.96605	0.00463293	6		0.961819	0	2		0.978601	0	1
	0.9997	0	4		0.977425	0	1		0.989878	0	3		0.997932	0	3
	0.991781	0.0130876	7		0.976322	0	1		0.985402	0.00739578	8		0.989672	0	1
	0.967401	0	2		0.997053	0	2		0.986107	0	3		0.992164	0.00646221	8
	0.98073	0.0156408	8		0.953398	0	1		0.971843	0.00382394	6		0.962077	0	1
	0.966024	0	2		0.990269	0.0131148	7		0.975051	0.00208361	6		0.963138	0	1
	0.956438	0	1		0.980742	0.0139282	8		0.973738	0	2		0.981917	0	1
	0.954305	0	1		0.976769	0	1		0.990864	0	3		0.98109	0.00374866	6
	0.999632	0	4		0.958614	0	1		0.987908	0.00702194	8		0.975632	0	1
	0.953344	0	1		0.973028	0	1		0.957955	0.00136576	5		0.950593	0	1
	0.99204	0.0127841	7		0.9654	0.0026433	5		0.979956	0	2		0.997674	0	3
	0.981177	0.0166738	8		0.970161	0	1		0.97003	0	2		0.963124	0	1
	0.960159	0	1		0.970922	0	1		0.975007	0.00211901	6		0.990803	0.00677799	8
	0.977399	0	2		0.951347	0	1		0.971789	0	2		0.989312	0	1
	0.966744	0.00307965	5		0.992893	0	2		0.989588	0	3		0.975163	0.00162639	5
	0.999685	0	4		0.988427	0.0114856	7		0.989089	0.00772884	8		0.973219	0	1
	0.954098	0	1		0.976847	0.0103903	8		0.954955	0	1		0.955534	0	1
	0.991596	0.0119066	7		0.96345	0	1		0.959188	0	1		0.993786	0	2
	0.981995	0.0160327	8		0.967431	0.00382859	6		0.978373	0.00536678	7		0.990418	0.0051488	8
	0.962403	0.00223757	6		0.976403	0	1		0.974854	0	2		0.985177	0	1
	0.969078	0	2		0.996688	0	2		0.950747	0	1		0.980351	0	1
	0.999651	0	4		0.989403	0.0118972	7		0.955222	0	1		0.977561	0	1
	0.962732	0	2		0.976626	0.0114015	8		0.961702	0	2		0.997882	0	3
	0.990543	0.0115307	7		0.961383	0	1		0.987944	0.00684286	8		0.982255	0	1
	0.981997	0.0150162	8		0.974054	0	1		0.98833	0	3		0.991771	0.00633534	8
	0.972223	0	2		0.968101	0.00317516	6		0.971682	0	2		0.984794	0.00391755	8
	0.999678	0	4		0.99607	0	2		0.97177	0.00387101	6		0.976723	0	1
	0.952594	0	1		0.95578	0	1		0.988247	0.0070726	8		0.962634	0	1
	0.991937	0.0124071	7		0.988287	0.0118897	7		0.9592	0.00136625	5		0.965213	0	1
	0.981113	0.0142459	8		0.980923	0.0154445	8		0.976687	0	2		0.998349	0	3
	0.966944	0	2		0.957727	0	1		0.97457	0.00469652	6		0.986373	0	1
	0.957889	0	1		0.975395	0	1		0.971401	0	2		0.990506	0.00617516	8
	0.964696	0	2		0.973607	0	1		0.972679	0	2		0.962712	0.00230216	7
	0.999678	0	4		0.97119	0	1		0.990086	0	3		0.963845	0	1
	0.968027	0	2		0.968273	0.00388917	6		0.986013	0.00648413	8		0.968447	0	1
	0.991982	0.0136765	7		0.96755	0.00321157	6		0.955479	0	1		0.980316	0.00349907	6
	0.98169	0.0175273	8		0.991876	0	1		0.958227	0.0019157	5		0.976692	0	1
	0.957337	0	1		0.953116	0	1		0.98537	0	3		0.99787	0	3
	0.95419	0	1		0.989284	0.0108019	7		0.97664	0	2		0.988707	0	1
	0.962444	0	2		0.980343	0.0143371	8		0.971894	0.00347787	6		0.99141	0.00583975	8
	0.976288	0	2		0.955847	0	1		0.974915	0	2		0.978721	0	1
	0.999649	0	4		0.967069	0.00572099	6		0.953005	0	1		0.972796	0	1
	0.957743	0	1		0.966867	0	1		0.990927	0	3		0.973548	0	1
	0.992016	0.0126153	7		0.968049	0	1		0.987894	0.0073103	8		0.99763	0	3
	0.981481	0.0168892	8		0.971438	0	1		0.959024	0.00225867	5		0.959994	0	1
	0.961611	0	2		0.996513	0	2		0.980335	0	2		0.990734	0.0068039	8
	0.980344	0	2		0.951903	0	1		0.999865	0	4		0.987163	0	1
	0.968955	0.00227971	5		0.989597	0.0128162	7		0.989365	0	3		0.964055	0	1
	0.972639	0	2		0.979837	0.0155024	8		0.988539	0.00742492	8		0.967099	0	1
	0.975095	0	2		0.958049	0	1		0.955328	0	1		0.977824	0	1
	0.999669	0	4		0.964292	0	1		0.958129	0	1		0.972581	0.000854373	5
	0.953241	0	1		0.966676	0.00506422	6		0.972527	0	2		0.975142	0	1
	0.991919	0.0123371	7		0.9765	0	1		0.978273	0.00472286	7		0.993516	0	2
	0.982604	0.0172923	8		0.970696	0	1		0.971731	0.00266217	6		0.991073	0.00547779	8
	0.979804	0	2		0.993415	0	2		0.974194	0	2		0.95653	0	1
	0.96595	0	2		0.988044	0.0113516	7		0.98827	0	3		0.985402	0	1
	0.999615	0	4		0.976711	0.0103451	8		0.98768	0.00679699	8		0.96119	0.00311137	7
	0.951158	0	1		0.972755	0	1		0.978263	0	2		0.965769	0	1
	0.991013	0.0112404	7		0.96642	0.00390666	6		0.971639	0	2		0.97466	0.0020415	5
	0.981659	0.01474	8		0.996201	0	2		0.971783	0.00309911	6		0.980659	0	1
	0.955729	0	1		0.987972	0.0110979	7		0.954968	0	1		0.979683	0	1
	0.973703	0	2		0.977699	0.0130713	8		0.959165	0	1		0.998026	0	3
	0.961979	0	2		0.974093	0	1		0.957471	0	1		0.9916	0.0060642	8
	0.968248	0	2		0.963278	0	1		0.98827	0.00608851	8		0.979466	0	1
	0.999656	0	4		0.970065	0.003038	6		0.977176	0	2		0.985346	0.00303379	8
	0.952706	0	1		0.965498	0.00339451	5		0.977053	0.00656638	7		0.962853	0	1
	0.992122	0.0125308	7		0.968075	0	1		0.964551	0	2		0.965	0	1
	0.981721	0.0177366	8		0.9978	0	3		0.960454	0	2		0.975173	0.00244446	6
	0.96628	0	2		0.988533	0.0119656	7		0.951515	0	1		0.975285	0	1
	0.955138	0	1		0.97898	0.0148924	8		0.954199	0	1		0.998332	0	3
	0.962843	0	2		0.963661	0	1		0.955621	0	1		0.986992	0	1
	0.978359	0	2		0.95948	0	1		0.989741	0	3		0.991062	0.00672556	8
	0.99964	0	4		0.960737	0	1		0.987101	0	3		0.983313	0	1
	0.977784	0	2		0.976248	0	1		0.985086	0.00665413	8		0.957825	0	1
	0.991598	0.0134094	7		0.967779	0.00467734	6		0.954139	0	1		0.960774	0	1
	0.982044	0.0185554	8		0.977027	0	1		0.978476	0	2		0.976962	0.00371123	6
	0.953791	0	1		0.973982	0	1		0.958167	0.0013886	5		0.974051	0.000851404	5
	0.956641	0	1		0.969379	0	1		0.969416	0	2		0.967395	0	1
	0.963907	0	2		0.96901	0	1		0.972509	0.0038124	6		0.950132	0	1
	0.965427	0.00255043	6		0.995065	0	2		0.971671	0	2		0.997902	0	3
	0.9997	0	4		0.988836	0.011148	7		0.990779	0	3		0.98829	0	1
	0.992155	0.012629	7		0.978535	0.0133334	8		0.98887	0.00749563	8		0.991862	0.00643218	8
	0.981875	0.0167825	8		0.953341	0	1		0.954964	0	1		0.962001	0	1
	0.97951	0	2		0.953411	0	1		0.957149	0.0019999	5		0.964362	0	1
	0.956445	0	1		0.974149	0	1		0.978925	0.00474596	7		0.977683	0.00351473	6
	0.962925	0	2		0.972821	0	1		0.97356	0	2		0.973487	0	1
	0.968085	0	2		0.971588	0	1		0.97696	0	2		0.972866	0.00192143	5
	0.972005	0	2		0.961135	0	1		0.999853	0	4		0.997434	0	3
	0.999657	0	4		0.963879	0.00168749	5		0.98945	0	3		0.991426	0.00718953	8
	0.992098	0.0125196	7		0.995645	0	2		0.987927	0.00634303	8		0.986865	0	1
	0.982364	0.0171207	8		0.989031	0.0121433	7		0.951734	0	1		0.9595	0	1
	0.959952	0	1		0.980985	0.0134188	8		0.955539	0.00139178	5		0.982463	0.00184983	6
	0.962208	0	2		0.955457	0	1		0.959709	0	2		0.974524	0	1
	0.969623	0.00154995	5		0.976478	0	1		0.978023	0.00554623	7		0.966265	0	1
	0.999669	0	4		0.963558	0	1		0.978265	0	2		0.972519	0	1
	0.955184	0	1		0.965828	0	1		0.988137	0	3		0.992528	0	2
	0.991538	0.0117208	7		0.969364	0	1		0.988363	0.00731368	8		0.984326	0	1
	0.960899	0	1		0.994565	0	2		0.954773	0	1		0.990009	0.00290754	8
	0.982074	0.0156476	8		0.98722	0.0107583	7		0.957321	0	1		0.961328	0.00272246	7
	0.979668	0	2		0.976388	0	1		0.978515	0.00377978	7		0.980124	0	1
	0.967585	0	2		0.977278	0.0118765	8		0.96082	0	2		0.966638	0	1
	0.969819	0	2		0.953862	0	1		0.971733	0.00295432	6		0.973075	0	1
	0.999708	0	4		0.955098	0	1		0.969873	0	2		0.997927	0	3
	0.99211	0.0124715	7		0.962926	0.00344677	5		0.966231	0	2		0.983554	0	1
	0.955471	0	1		0.965928	0	1		0.951594	0	1		0.990459	0.00603468	8
	0.981761	0.0167229	8		0.994924	0	2		0.988988	0.00694722	8		0.954393	0	1
	0.967404	0	2		0.952683	0	1		0.952807	0	1		0.9822	0	1
	0.977054	0	2		0.98786	0.0113737	7		0.956348	0	1		0.978818	0	1
	0.999615	0	4		0.980414	0.0147891	8		0.977008	0.00673929	7		0.962194	0.00374253	7
	0.991359	0.0131144	7		0.960007	0	1		0.97739	0	2		0.963762	0	1
	0.977328	0	2		0.973984	0	1		0.959628	0	2		0.971629	0.00185515	5
	0.981923	0.0188148	8		0.962929	0	1		0.963852	0	2		0.974074	0	1
	0.953226	0	1		0.96775	0	1		0.970671	0.00324297	6		0.998383	0	3
	0.957277	0	1		0.969308	0	1		0.970679	0	2		0.988754	0	1
	0.963704	0	2		0.997566	0	3		0.99013	0	3		0.991508	0.00695115	8
	0.960248	0	1		0.987792	0.0118791	7		0.980833	0	2		0.982632	0	1
	0.999715	0	4		0.979789	0.016378	8		0.986684	0.00541349	8		0.978037	0	1
	0.99253	0.0129197	7		0.963181	0.00337467	5		0.959651	0.00163757	5		0.972577	0	1
	0.98187	0.0176356	8		0.974324	0	1		0.971085	0.00432389	6		0.958061	0	1
	0.957268	0	1		0.970073	0.00460377	6		0.970881	0	2		0.960215	0.00170041	7
	0.9798	0	2		0.972958	0	1		0.951991	0	1		0.96083	0	1
	0.966627	0	2		0.971086	0	1		0.990722	0	3		0.967092	0	1
	0.967339	0.00223707	5		0.997948	0	3		0.98848	0.00701753	8		0.965895	0	1
	0.971377	0	2		0.951798	0	1		0.957746	0.00195295	5		0.950461	0	1
	0.999651	0	4		0.98851	0.0122522	7		0.978131	0	2		0.997859	0	3
	0.99196	0.0123017	7		0.956206	0	1		0.978662	0.00492005	7		0.96076	0	1
	0.982131	0.0178355	8		0.978522	0.0136834	8		0.970817	0	2		0.990133	0.00554196	8
	0.980592	0	2		0.959331	0	1		0.974024	0	2		0.979875	0	1
	0.958666	0	1		0.978043	0	1		0.989037	0	3		0.976483	0	1
	0.96316	0	2		0.96517	0	1		0.988777	0.0065729	8		0.974744	0	1
	0.972342	0	2		0.976184	0	1		0.975674	0	2		0.966008	0	1
	0.999688	0	4		0.971185	0	1		0.978025	0.0058045	7		0.997609	0	3
	0.991089	0.0113587	7		0.996366	0	2		0.955587	0.00116094	5		0.987066	0	1
	0.981927	0.0168916	8		0.989239	0.0125477	7		0.959953	0.00129023	5		0.991354	0.00697014	8
	0.979595	0	2		0.978463	0.0137316	8		0.97309	0	2		0.957773	0.00271293	7
	0.971435	0	2		0.952835	0	1		0.988075	0	3		0.985984	0	1
	0.961535	0	2		0.969659	0	1		0.989242	0.00721177	8		0.960753	0	1
	0.955519	0	1		0.968468	0.00397006	6		0.955292	0	1		0.982701	0	1
	0.999688	0	4		0.956602	0	1		0.963148	0	2		0.964705	0	1
	0.99256	0.012473	7		0.962852	0.0027835	5		0.977907	0.00448604	7		0.967163	0	1
	0.982059	0.0177855	8		0.997006	0	2		0.987852	0.00585716	8		0.97467	0.00210025	5
	0.95721	0	1		0.98744	0.0122965	7		0.977396	0	2		0.971829	0.0016113	5
	0.979308	0	2		0.976114	0.0108632	8		0.976751	0.00642531	7		0.993069	0	2
	0.962122	0.00308361	6		0.974091	0	1		0.970059	0	2		0.982256	0	1
	0.96758	0	2		0.951258	0	1		0.950442	0	1		0.990876	0.00503776	8
	0.968355	0	2		0.972904	0	1		0.966061	0	2		0.956278	0	1
	0.999602	0	4		0.969311	0	1		0.957375	0	1		0.958322	0	1
	0.991027	0.0126193	7		0.960997	0.00378323	5		0.963113	0	2		0.979026	0.00220028	6
	0.976122	0	2		0.964715	0.00422429	5		0.989982	0	3		0.960953	0.00153219	7
	0.981174	0.0190498	8		0.996279	0	2		0.986539	0.00578443	8		0.971746	0	1
	0.963346	0.00364811	6		0.987873	0.0111324	7		0.954432	0	1		0.968606	0	1
	0.959513	0	1		0.978136	0.0136412	8		0.978337	0	2		0.969819	0	1
	0.999622	0	4		0.954942	0	1		0.958544	0.00118626	5		0.964456	0	1
	0.991787	0.012497	7		0.959722	0	1		0.960515	0	2		0.9979	0	3
	0.981698	0.0180019	8		0.960707	0	1		0.973252	0	2		0.953558	0	1
	0.956332	0	1		0.969846	0.00313008	6		0.971491	0.00432656	6		0.990421	0.00622563	8
	0.979009	0	2		0.965746	0.00235338	5		0.990741	0	3		0.984261	0	1
	0.968155	0	2		0.998518	0	3		0.989329	0.00722447	8		0.961888	0.00369071	7
	0.969023	0.00288425	5		0.987297	0.0116657	7		0.950081	0	1		0.964242	0	1
	0.96543	0	2		0.97685	0	1		0.952781	0	1		0.975047	0	1
	0.964139	0	2		0.979878	0.0150037	8		0.957635	0.00151486	5		0.977162	0	1
	0.99962	0	4		0.972898	0	1		0.978335	0	2		0.98909	0	1
	0.992044	0.0121888	7		0.959358	0	1		0.978292	0.00521232	7		0.991657	0.00676776	8
	0.982597	0.0186702	8		0.968443	0.00434857	6		0.973816	0	2		0.954983	0	1
	0.958527	0	1		0.964217	0.00422863	5		0.970868	0	2		0.957474	0	1
	0.979054	0	2		0.964339	0	1		0.98939	0	3		0.979903	0	1
	0.961469	0	2		0.962602	0	1		0.988923	0.00704769	8		0.977664	0	1
	0.964094	0	2		0.969172	0	1		0.950487	0	1		0.974511	0	1
	0.971133	0	2		0.995466	0	2		0.955015	0	1		0.96881	0	1
	0.999622	0	4		0.988295	0.0110376	7		0.961595	0	2		0.997926	0	3
	0.991339	0.0115724	7		0.95648	0	1		0.959572	0.0019806	5		0.991786	0.00641555	8
	0.960391	0	1		0.976485	0.0127196	8		0.977429	0.00684949	7		0.987992	0	1
	0.98129	0.0161829	8		0.960128	0	1		0.974116	0	2		0.951311	0	1
	0.956631	0	1		0.963741	0	1		0.971759	0.00245824	6		0.976183	0	1
	0.95808	0	1		0.965308	0	1		0.977777	0	2		0.954085	0	1
	0.978075	0	2		0.974288	0	1		0.987946	0	3		0.974043	0	1
	0.970928	0	2		0.971653	0	1		0.989198	0.00759086	8		0.967724	0	1
	0.999662	0	4		0.99833	0	3		0.977125	0.00554678	7		0.95964	0	1
	0.992265	0.0123583	7		0.988979	0.0127754	7		0.956933	0	1		0.960099	0	1
	0.982016	0.0180851	8		0.979003	0.0144596	8		0.96136	0	2		0.961056	0	1
	0.977955	0	2		0.966193	0.00459034	6		0.967179	0	2		0.997697	0	3
	0.962644	0.0042925	6		0.970517	0.00410678	6		0.988179	0.00626817	8		0.953678	0	1
	0.957348	0	1		0.97316	0	1		0.977481	0	2		0.959483	0	1
	0.959196	0	1		0.996557	0	2		0.975693	0.00641	7		0.990098	0.0058477	8
	0.999632	0	4		0.985152	0.0111317	7		0.9713	0.0029595	6		0.967279	0	1
	0.991715	0.0132772	7		0.975051	0.0116139	8		0.970525	0	2		0.984203	0.0042577	8
	0.9818	0.0188955	8		0.973233	0	1		0.950856	0	1		0.9718	0	1
	0.955468	0	1		0.971752	0	1		0.95603	0	1		0.974281	0	1
	0.977442	0	2		0.951954	0	1		0.956696	0.00259865	5		0.981403	0	1
	0.957861	0	1		0.968849	0	1		0.963412	0	2		0.97974	0	1
	0.960239	0	1		0.958668	0	1		0.961963	0	2		0.993178	0	2
	0.967639	0	2		0.965164	0.00414912	5		0.990022	0	3		0.991032	0.0052919	8
	0.971507	0	2		0.961497	0	1		0.953343	0	1		0.982095	0.00216234	6
	0.999624	0	4		0.963403	0	1		0.987548	0.00621253	8		0.980381	0	1
	0.992215	0.0127815	7		0.996905	0	2		0.957981	0	1		0.96079	0.00185136	7
	0.981833	0.0186712	8		0.987493	0.0110347	7		0.957951	0.00267719	5		0.965186	0	1
	0.978355	0	2		0.978233	0.0141416	8		0.971557	0.00467662	6		0.968685	0	1
	0.956394	0	1		0.951163	0	1		0.954366	0	1		0.965974	0	1
	0.961789	0	2		0.972883	0	1		0.96844	0	2		0.997862	0	3
	0.96548	0	2		0.957533	0	1		0.974812	0.00233035	6		0.99053	0.00600562	8
	0.968264	0.00150093	5		0.970038	0.00253214	6		0.976564	0	2		0.983056	0	1
	0.999668	0	4		0.967283	0.0037427	6		0.990634	0	3		0.954784	0	1
	0.991812	0.0125354	7		0.963204	0	1		0.989864	0.00728298	8		0.956395	0	1
	0.982277	0.018259	8		0.965772	0	1		0.951466	0	1		0.96151	0.00289481	7
	0.979184	0	2		0.996382	0	2		0.978243	0.00546395	7		0.97924	0.00293003	6
	0.956621	0	1		0.988212	0.0115988	7		0.977133	0	2		0.977203	0	1
	0.962109	0	2		0.979851	0.0149363	8		0.955195	0.00185225	5		0.966903	0	1
	0.965236	0.00125433	5		0.950894	0	1		0.957918	0.00163365	5		0.967496	0	1
	0.972013	0	2		0.95397	0	1		0.973597	0	2		0.968454	0	1
	0.999665	0	4		0.962093	0	1		0.967806	0	2		0.975399	0	1
	0.991054	0.0118881	7		0.967758	0.00487737	6		0.989321	0	3		0.99107	0.00645408	8
	0.950549	0	1		0.968012	0.00256422	6		0.989826	0.00729236	8		0.986311	0	1
	0.980989	0.0158753	8		0.965795	0	1		0.950235	0	1		0.979174	0	1
	0.978797	0	2		0.995269	0	2		0.954563	0	1		0.974957	0	1
	0.961144	0	2		0.988977	0.0116574	7		0.956117	0.00292472	5		0.951283	0	1
	0.961743	0.00247228	6		0.954638	0	1		0.962554	0	2		0.970648	0	1
	0.9717	0	2		0.976727	0.0129648	8		0.97819	0.00660031	7		0.954788	0	1
	0.969194	0.00214111	5		0.973494	0	1		0.977833	0	2		0.957596	0	1
	0.999653	0	4		0.962714	0.00408806	5		0.98825	0	3		0.96105	0.00219192	7
	0.992345	0.0127941	7		0.969177	0	1		0.988277	0.00691742	8		0.95949	0	1
	0.981628	0.0178699	8		0.996416	0	2		0.97649	0.00477606	7		0.967715	0	1
	0.974798	0	2		0.988719	0.0123142	7		0.954788	0.00129488	5		0.966047	0	1
	0.95737	0	1		0.950309	0	1		0.957159	0	1		0.997946	0	3
	0.958705	0	1		0.979815	0.0153508	8		0.961717	0	2		0.991292	0.00546292	8
	0.963935	0.00437996	6		0.966385	0	1		0.960701	0	2		0.98676	0	1
	0.969656	0	2		0.954835	0	1		0.966378	0	2		0.960897	0.00247711	7
	0.968411	0.00217828	5		0.957988	0	1		0.988011	0.00634279	8		0.967515	0	1
	0.999593	0	4		0.966805	0.00661503	6		0.978577	0	2		0.974314	0	1
	0.991131	0.0130562	7		0.966648	0.0024115	6		0.96974	0	2		0.972444	0.00197894	5
	0.981527	0.0200537	8		0.998385	0	3		0.974478	0.00401125	6		0.997166	0	3
	0.98069	0	2		0.987725	0.0129645	7		0.952623	0.00142412	5		0.950702	0	1
	0.953691	0	1		0.951152	0	1		0.9549	0	1		0.990639	0.00579351	8
	0.964333	0	2		0.974957	0.011211	8		0.958023	0	1		0.985118	0	1
	0.967306	0.00551228	6		0.955221	0	1		0.961755	0.00301012	5		0.953934	0	1
	0.999684	0	4		0.959965	0	1		0.963372	0	2		0.982445	0	1
	0.991831	0.0122383	7		0.96341	0.00351849	5		0.966195	0	2		0.958428	0	1
	0.981812	0.0188104	8		0.969811	0	1		0.99015	0	3		0.961291	0	1
	0.979037	0	2		0.996344	0	2		0.98802	0.0058187	8		0.96413	0.00296817	7
	0.953128	0	1		0.986426	0.0109416	7		0.973269	0	2		0.965864	0	1
	0.976587	0	2		0.975979	0.012636	8		0.970098	0	2		0.969561	0	1
	0.960501	0	1		0.974192	0	1		0.951952	0	1		0.992472	0	2
	0.972193	0	2		0.970906	0	1		0.9675	0	2		0.9908	0.00536967	8
	0.962592	0	2		0.967683	0	1		0.95553	0.00189378	5		0.982607	0.00173569	6
	0.970283	0	2		0.966212	0.00293595	5		0.959713	0.00332901	5		0.951767	0.00191571	7
	0.966219	0.00120176	5		0.962807	0.00402529	5		0.959165	0	1		0.980117	0	1
	0.999614	0	4		0.957873	0	1		0.990794	0	3		0.957006	0	1
	0.991332	0.0122647	7		0.959561	0	1		0.989413	0.00712365	8		0.958678	0	1
	0.981727	0.0181697	8		0.997237	0	2		0.976926	0	2		0.973711	0	1
	0.971248	0	2		0.985909	0.0103944	7		0.977386	0.00525575	7		0.965859	0	1
	0.96333	0	2		0.978615	0.0145632	8		0.95385	0.00199281	5		0.96872	0	1
	0.999618	0	4		0.950429	0	1		0.956487	0.00244994	5		0.969731	0	1
	0.990694	0.0115411	7		0.972633	0	1		0.959089	0	1		0.997936	0	3
	0.980904	0.0162901	8		0.971386	0	1		0.961014	0	2		0.990413	0.00599442	8
	0.978573	0	2		0.969627	0.0033838	6		0.973263	0	2		0.985142	0	1
	0.950796	0	1		0.96464	0	1		0.965563	0	2		0.953826	0	1
	0.974203	0	2		0.961549	0	1		0.969633	0	2		0.978489	0.00290611	6
	0.965338	0.00532395	6		0.998145	0	3		0.968479	0	2		0.956266	0	1
	0.958094	0.00253657	6		0.988736	0.0119159	7		0.99986	0	4		0.960911	0.00333527	7
	0.961151	0	2		0.977395	0.013092	8		0.989278	0	3		0.968424	0	1
	0.969385	0	2		0.975625	0	1		0.988425	0.00700772	8		0.998344	0	3
	0.999629	0	4		0.953918	0	1		0.953172	0	1		0.988802	0	1
	0.99228	0.0126788	7		0.956547	0	1		0.957135	0	1		0.990876	0.00641807	8
	0.981705	0.0184676	8		0.972072	0	1		0.956902	0.00256059	5		0.982248	0	1
	0.957304	0	1		0.961741	0.00410563	5		0.962193	0	2		0.952566	0.00233454	7
[truncated: 285 more rows]

## Sheet: Fig. 8
	Fig. 8a			Fig. 8b				Fig. 8c (puerterb decay)									Fig. 8c (puerterb frequency)
[truncated: 67 more rows]

[truncated: 18 more sheets: Supp. Fig. 1, Supp. Fig. 2, Supp. Fig. 3, Supp. Fig. 4, Supp. Fig. 5, Supp. Fig. 6, Supp. Fig. 7, Supp. Fig. 8, Supp. Fig. 9, Supp. Fig. 10, Supp. Fig. 11, Supp. Fig. 12, Supp. Fig. 13, Supp. Fig. 14, Supp. Fig. 15, Supp. Fig. 16, Supp. Fig. 17, Supp. Table 1]
